# Supplementary material for: Enhancing TB Case Detection: Experience in Offering Upfront Xpert MTB/RIF Testing to Pediatric Presumptive TB and DR TB Cases for Early Rapid Diagnosis of Drug Sensitive and Drug Resistant TB
Source: PLoS One. 2014 Aug 20;9(8):e105346. doi: 10.1371/journal.pone.0105346 (PMC4139368; doi:10.1371/journal.pone.0105346)
Supplement: Data S1 — Supporting Data file. Data S1_Pediatric manuscript data_27072014. (XLSX) [file pone.0105346.s001.xlsx]

## Sheet: Sheet1
Patient ID	AGE	SEX	Type of Suspect	Past history of anti TB treatment	Smear result	CBNAATMTB Result	CBNAATRif Result	Treatment Category	Type of TB patient	Treatment Outcome	Initial Default	Treatment Initiation status	TYPE of treatment	Culture Result	Culture DST-RIF result	LPA RIF Result	Type of TU	Area	Agegrp	HIVSTATUS at the time of TB testing	Type of TB Case	Rxoutcome
PAV/0008	14	Male	TB	New case	Negative	Negative	NA	NA	NA	NA	NA	Not on treatment	Not available	NA	NA	NA	NA	1. Rural	03. 10-14 yrs	NA	04.Negative	Not available
PAV/0027	9	Female	TB	New case	Negative	Negative	NA	NA	NA	NA	NA	Not on treatment	Not available	NA	NA	NA	NA	1. Rural	02. 5-9 yrs	NA	04.Negative	Not available
PAV/0115	12	Female	TB	New case	Negative	Negative	NA	DOTS Cat. I	Newly Initiated	Completed	No	On treatment	RNTCP treatment	NA	NA	NA	Parent TU	1. Rural	03. 10-14 yrs	Negative	03.Clinically d	Treatment success
PAV/0165	7	Male	TB	New case	Negative	Negative	NA	NA	NA	NA	NA	Not on treatment	Not available	NA	NA	NA	NA	1. Rural	02. 5-9 yrs	Unknown	04.Negative	Not available
PAV0280	6	Female	TB	New case	Negative	Negative	NA	NA	NA	NA	NA	Not on treatment	Not available	NA	NA	NA	NA	1. Rural	02. 5-9 yrs	NA	04.Negative	Not available
PAV0316	12	Female	TB	New case	Negative	Negative	NA	NA	NA	NA	NA	Not on treatment	Not available	NA	NA	NA	NA	1. Rural	03. 10-14 yrs	NA	04.Negative	Not available
PAV0396	12	Male	TB	New case	Negative	Negative	NA	NA	NA	NA	NA	Not on treatment	Not available	NA	NA	NA	NA	1. Rural	03. 10-14 yrs	NA	04.Negative	Not available
PAV0505	12	Female	TB	New case	Negative	Negative	NA	NA	NA	NA	NA	Not on treatment	Not available	NA	NA	NA	NA	1. Rural	03. 10-14 yrs	NA	04.Negative	Not available
PAV0555	9	Female	TB	New case	Negative	Negative	NA	NA	NA	NA	NA	Not on treatment	Not available	NA	NA	NA	NA	1. Rural	02. 5-9 yrs	NA	04.Negative	Not available
PAV0636	7	Male	TB	New case	Negative	Negative	NA	NA	NA	NA	NA	Not on treatment	Not available	NA	NA	NA	NA	1. Rural	02. 5-9 yrs	NA	04.Negative	Not available
PAV0660	14	Male	TB	New case	Negative	Negative	NA	NA	NA	NA	NA	Not on treatment	Not available	NA	NA	NA	NA	1. Rural	03. 10-14 yrs	NA	04.Negative	Not available
PAV0684	14	Male	TB	New case	Negative	Negative	NA	NA	NA	NA	NA	Not on treatment	Not available	NA	NA	NA	NA	1. Rural	03. 10-14 yrs	NA	04.Negative	Not available
PAV0715	9	Female	TB	New case	Negative	Negative	NA	NA	NA	NA	NA	Not on treatment	Not available	NA	NA	NA	NA	1. Rural	02. 5-9 yrs	NA	04.Negative	Not available
PAV0773	8	Male	TB	New case	Negative	Negative	NA	NA	NA	NA	NA	Not on treatment	Not available	NA	NA	NA	NA	1. Rural	02. 5-9 yrs	NA	04.Negative	Not available
PAV0818	8	Male	TB	New case	Negative	Negative	NA	NA	NA	NA	NA	Not on treatment	Not available	NA	NA	NA	NA	1. Rural	02. 5-9 yrs	NA	04.Negative	Not available
PAV0842	13	Male	TB	New case	Negative	Negative	NA	NA	NA	NA	NA	Not on treatment	Not available	NA	NA	NA	NA	1. Rural	03. 10-14 yrs	NA	04.Negative	Not available
PAV0884	13	Female	TB	New case	Negative	Negative	NA	NA	NA	NA	NA	Not on treatment	Not available	NA	NA	NA	NA	1. Rural	03. 10-14 yrs	NA	04.Negative	Not available
PAV0893	8	Male	TB	New case	Negative	Negative	NA	NA	NA	NA	NA	Not on treatment	Not available	NA	NA	NA	NA	1. Rural	02. 5-9 yrs	NA	04.Negative	Not available
PAV0899	4	Female	TB	New case	Negative	Negative	NA	NA	NA	NA	NA	Not on treatment	Not available	NA	NA	NA	NA	1. Rural	01.Below 5	NA	04.Negative	Not available
PAV0909	13	Male	TB	New case	Negative	Negative	NA	NA	NA	NA	NA	Not on treatment	Not available	NA	NA	NA	NA	1. Rural	03. 10-14 yrs	NA	04.Negative	Not available
PAV1019	14	Male	TB	New case	Negative	Positive	Rif Sensitive	DOTS Cat. I	Newly Initiated	Completed	No	On treatment	RNTCP treatment	NA	NA	NA	Parent TU	1. Rural	03. 10-14 yrs	Negative	01.Rif Sensitiv	Treatment success
PAV1101	14	Male	TB	New case	Negative	Negative	NA	NA	NA	NA	NA	Not on treatment	Not available	NA	NA	NA	NA	1. Rural	03. 10-14 yrs	NA	04.Negative	Not available
PAV1138	12	Female	TB	New case	Positive	Positive	Rif Sensitive	DOTS Cat. I	Newly Initiated	Cured	No	On treatment	RNTCP treatment	NA	NA	NA	Parent TU	1. Rural	03. 10-14 yrs	Unknown	01.Rif Sensitiv	Treatment success
PAV1249	9	Male	TB	New case	Negative	Negative	NA	NA	NA	NA	NA	Not on treatment	Not available	NA	NA	NA	NA	1. Rural	02. 5-9 yrs	NA	04.Negative	Not available
PAV1262	12	Female	TB	New case	Negative	Negative	NA	NA	NA	NA	NA	Not on treatment	Not available	NA	NA	NA	NA	1. Rural	03. 10-14 yrs	NA	04.Negative	Not available
PAV1267	12	Female	TB	New case	Negative	Negative	NA	NA	NA	NA	NA	Not on treatment	Not available	NA	NA	NA	NA	1. Rural	03. 10-14 yrs	NA	04.Negative	Not available
PAV1283	12	Male	TB	New case	Negative	Negative	NA	NA	NA	NA	NA	Not on treatment	Not available	NA	NA	NA	NA	1. Rural	03. 10-14 yrs	NA	04.Negative	Not available
PAV1286	13	Male	TB	New case	Negative	Negative	NA	NA	NA	NA	NA	Not on treatment	Not available	NA	NA	NA	NA	1. Rural	03. 10-14 yrs	NA	04.Negative	Not available
PAV1332	10	Male	TB	New case	Negative	Negative	NA	NA	NA	NA	NA	Not on treatment	Not available	NA	NA	NA	NA	1. Rural	03. 10-14 yrs	NA	04.Negative	Not available
PAV1396	10	Male	TB	New case	Negative	Negative	NA	NA	NA	NA	NA	Not on treatment	Not available	NA	NA	NA	NA	1. Rural	03. 10-14 yrs	NA	04.Negative	Not available
PAV1429	12	Male	TB	New case	Negative	Negative	NA	NA	NA	NA	NA	Not on treatment	Not available	NA	NA	NA	NA	1. Rural	03. 10-14 yrs	NA	04.Negative	Not available
PAV1442	14	Female	TB	New case	Negative	Negative	NA	NA	NA	NA	NA	Not on treatment	Not available	NA	NA	NA	NA	1. Rural	03. 10-14 yrs	Unknown	04.Negative	Not available
PAV1451	7	Male	TB	New case	Negative	Negative	NA	NA	NA	NA	NA	Not on treatment	Not available	NA	NA	NA	NA	1. Rural	02. 5-9 yrs	NA	04.Negative	Not available
PAV1478	14	Male	TB	New case	Negative	Negative	NA	NA	NA	NA	NA	Not on treatment	Not available	NA	NA	NA	NA	1. Rural	03. 10-14 yrs	NA	04.Negative	Not available
PAV1485	8	Female	TB	New case	Negative	Negative	NA	NA	NA	NA	NA	Not on treatment	Not available	NA	NA	NA	NA	1. Rural	02. 5-9 yrs	NA	04.Negative	Not available
PAV1567	6	Female	TB	New case	Negative	Negative	NA	NA	NA	NA	NA	Not on treatment	Not available	NA	NA	NA	NA	1. Rural	02. 5-9 yrs	Unknown	04.Negative	Not available
PAV1571	8	Female	TB	New case	Negative	Negative	NA	NA	NA	NA	NA	Not on treatment	Not available	NA	NA	NA	NA	1. Rural	02. 5-9 yrs	NA	04.Negative	Not available
PAV1632	12	Female	TB	New case	Negative	Negative	NA	NA	NA	NA	NA	Not on treatment	Not available	NA	NA	NA	NA	1. Rural	03. 10-14 yrs	NA	04.Negative	Not available
PAV1694	10	Male	TB	New case	Negative	Negative	NA	NA	NA	NA	NA	Not on treatment	Not available	NA	NA	NA	NA	1. Rural	03. 10-14 yrs	NA	04.Negative	Not available
PAV1717	14	Male	TB	New case	Negative	Negative	NA	NA	NA	NA	NA	Not on treatment	Not available	NA	NA	NA	NA	1. Rural	03. 10-14 yrs	NA	04.Negative	Not available
PAV1760	11	Female	TB	New case	Negative	Positive	Rif Sensitive	DOTS Cat. I	Newly Initiated	Completed	No	On treatment	RNTCP treatment	NA	NA	NA	Parent TU	1. Rural	03. 10-14 yrs	Negative	01.Rif Sensitiv	Treatment success
PAV1762	13	Female	TB	New case	Negative	Negative	NA	NA	NA	NA	NA	Not on treatment	Not available	NA	NA	NA	NA	1. Rural	03. 10-14 yrs	NA	04.Negative	Not available
PAV1780	13	Male	TB	New case	Negative	Negative	NA	NA	NA	NA	NA	Not on treatment	Not available	NA	NA	NA	NA	1. Rural	03. 10-14 yrs	NA	04.Negative	Not available
PAV1827	11	Male	TB	New case	Negative	Negative	NA	NA	NA	NA	NA	Not on treatment	Not available	NA	NA	NA	NA	1. Rural	03. 10-14 yrs	Unknown	04.Negative	Not available
PAV1923	13	Male	TB	New case	Negative	Negative	NA	NA	NA	NA	NA	Not on treatment	Not available	NA	NA	NA	NA	1. Rural	03. 10-14 yrs	Unknown	04.Negative	Not available
PAV1964	11	Male	TB	New case	Negative	Negative	NA	NA	NA	NA	NA	Not on treatment	Not available	NA	NA	NA	NA	1. Rural	03. 10-14 yrs	Unknown	04.Negative	Not available
PAV2002	5	Female	TB	New case	Negative	Negative	NA	NA	NA	NA	NA	Not on treatment	Not available	NA	NA	NA	NA	1. Rural	02. 5-9 yrs	Unknown	04.Negative	Not available
PAV2025	13	Female	TB	New case	Negative	Negative	NA	NA	NA	NA	NA	Not on treatment	Not available	NA	NA	NA	NA	1. Rural	03. 10-14 yrs	Unknown	04.Negative	Not available
PAV2043	14	Male	TB	New case	Negative	Negative	NA	NA	NA	NA	NA	Not on treatment	Not available	NA	NA	NA	NA	1. Rural	03. 10-14 yrs	Unknown	04.Negative	Not available
PAV2160	14	Male	TB	New case	Negative	Negative	NA	NA	NA	NA	NA	Not on treatment	Not available	NA	NA	NA	NA	1. Rural	03. 10-14 yrs	Unknown	04.Negative	Not available
PAV2203	14	Male	TB	New case	Negative	Negative	NA	NA	NA	NA	NA	Not on treatment	Not available	NA	NA	NA	NA	1. Rural	03. 10-14 yrs	Unknown	04.Negative	Not available
PAV2281	13	Male	TB	New case	Negative	Negative	NA	NA	NA	NA	NA	Not on treatment	Not available	NA	NA	NA	NA	1. Rural	03. 10-14 yrs	Unknown	04.Negative	Not available
PAV2383	6	Male	TB	New case	Negative	Negative	NA	NA	NA	NA	NA	Not on treatment	Not available	NA	NA	NA	NA	1. Rural	02. 5-9 yrs	Unknown	04.Negative	Not available
PAV2447	12	Male	TB	New case	Negative	Negative	NA	NA	NA	NA	NA	Not on treatment	Not available	NA	NA	NA	NA	1. Rural	03. 10-14 yrs	Unknown	04.Negative	Not available
PAV2483	9	Female	TB	New case	Negative	Negative	NA	NA	NA	NA	NA	Not on treatment	Not available	NA	NA	NA	NA	1. Rural	02. 5-9 yrs	Negative	04.Negative	Not available
PAV2526	13	Male	TB	New case	Negative	Negative	NA	NA	NA	NA	NA	Not on treatment	Not available	NA	NA	NA	NA	1. Rural	03. 10-14 yrs	Unknown	04.Negative	Not available
PAV2559	12	Male	TB	New case	Negative	Negative	NA	NA	NA	NA	NA	Not on treatment	Not available	NA	NA	NA	NA	1. Rural	03. 10-14 yrs	Negative	04.Negative	Not available
PAV2646	13	Female	TB	New case	Negative	Negative	NA	NA	NA	NA	NA	Not on treatment	Not available	NA	NA	NA	NA	1. Rural	03. 10-14 yrs	Unknown	04.Negative	Not available
PAV2738	12	Female	TB	New case	Negative	Negative	NA	NA	NA	NA	NA	Not on treatment	Not available	NA	NA	NA	NA	1. Rural	03. 10-14 yrs	Negative	04.Negative	Not available
PAV2806	8	Female	TB	New case	Negative	Negative	NA	NA	NA	NA	NA	Not on treatment	Not available	NA	NA	NA	NA	1. Rural	02. 5-9 yrs	Positive	04.Negative	Not available
PAV2930	10	Male	TB	New case	Negative	Negative	NA	NA	NA	NA	NA	Not on treatment	Not available	NA	NA	NA	NA	1. Rural	03. 10-14 yrs	Negative	04.Negative	Not available
PAV2941	12	Female	TB	New case	Negative	Negative	NA	NA	NA	NA	NA	Not on treatment	Not available	NA	NA	NA	NA	1. Rural	03. 10-14 yrs	Unknown	04.Negative	Not available
PAV2994	14	Male	TB	New case	Negative	Negative	NA	NA	NA	NA	NA	Not on treatment	Not available	NA	NA	NA	NA	1. Rural	03. 10-14 yrs	Unknown	04.Negative	Not available
PAV3060	8	Male	TB	New case	Negative	Negative	NA	NA	NA	NA	NA	Not on treatment	Not available	NA	NA	NA	NA	1. Rural	02. 5-9 yrs	Unknown	04.Negative	Not available
PAV3075	9	Male	TB	New case	Negative	Negative	NA	NA	NA	NA	NA	Not on treatment	Not available	NA	NA	NA	NA	1. Rural	02. 5-9 yrs	Unknown	04.Negative	Not available
PAV3208	11	Male	TB	New case	Negative	Negative	NA	NA	NA	NA	NA	Not on treatment	Not available	NA	NA	NA	NA	1. Rural	03. 10-14 yrs	Unknown	04.Negative	Not available
PAV3259	7	Female	TB	New case	Negative	Negative	NA	NA	NA	NA	NA	Not on treatment	Not available	NA	NA	NA	NA	1. Rural	02. 5-9 yrs	Unknown	04.Negative	Not available
PAV3293	12	Male	TB	New case	Negative	Negative	NA	NA	NA	NA	NA	Not on treatment	Not available	NA	NA	NA	NA	1. Rural	03. 10-14 yrs	Unknown	04.Negative	Not available
PAV3350	11	Female	TB	New case	Negative	Negative	NA	NA	NA	NA	NA	Not on treatment	Not available	NA	NA	NA	NA	1. Rural	03. 10-14 yrs	Unknown	04.Negative	Not available
PAV3377	4	Male	TB	New case	Negative	Negative	NA	NA	NA	NA	NA	Not on treatment	Not available	NA	NA	NA	NA	1. Rural	01.Below 5	Unknown	04.Negative	Not available
PAV3378	6	Male	TB	New case	Negative	Negative	NA	NA	NA	NA	NA	Not on treatment	Not available	NA	NA	NA	NA	1. Rural	02. 5-9 yrs	Unknown	04.Negative	Not available
PAV3380	14	Female	TB	New case	Negative	Negative	NA	NA	NA	NA	NA	Not on treatment	Not available	NA	NA	NA	NA	1. Rural	03. 10-14 yrs	Unknown	04.Negative	Not available
PAV3461	10	Male	TB	New case	Negative	Negative	NA	NA	NA	NA	NA	Not on treatment	Not available	NA	NA	NA	NA	1. Rural	03. 10-14 yrs	Unknown	04.Negative	Not available
PAV3490	10	Female	TB	New case	Negative	Indeterminate	NA	NA	NA	NA	NA	Not on treatment	Not available	NA	NA	NA	NA	1. Rural	03. 10-14 yrs	Unknown	04.Negative	Not available
PAV3604	10	Male	TB	New case	Negative	Negative	NA	NA	NA	NA	NA	Not on treatment	Not available	NA	NA	NA	NA	1. Rural	03. 10-14 yrs	Unknown	04.Negative	Not available
PAV3619	11	Male	TB	New case	Negative	Negative	NA	NA	NA	NA	NA	Not on treatment	Not available	NA	NA	NA	NA	1. Rural	03. 10-14 yrs	Unknown	04.Negative	Not available
PAV3641	9	Female	TB	New case	Negative	Negative	NA	NA	NA	NA	NA	Not on treatment	Not available	NA	NA	NA	NA	1. Rural	02. 5-9 yrs	Negative	04.Negative	Not available
PAV3657	5	Male	TB	New case	Negative	Indeterminate	NA	NA	NA	NA	NA	Not on treatment	Not available	NA	NA	NA	NA	1. Rural	02. 5-9 yrs	Unknown	04.Negative	Not available
PAV3856	8	Female	TB	New case	Negative	Negative	NA	NA	NA	NA	NA	Not on treatment	Not available	NA	NA	NA	NA	1. Rural	02. 5-9 yrs	Unknown	04.Negative	Not available
PAV3858	11	Male	TB	New case	Negative	Negative	NA	NA	NA	NA	NA	Not on treatment	Not available	NA	NA	NA	NA	1. Rural	03. 10-14 yrs	Unknown	04.Negative	Not available
PAV3869	13	Female	TB	New case	Negative	Negative	NA	NA	NA	NA	NA	Not on treatment	Not available	NA	NA	NA	NA	1. Rural	03. 10-14 yrs	Negative	04.Negative	Not available
PAV3877	10	Female	TB	New case	Negative	Negative	NA	NA	NA	NA	NA	Not on treatment	Not available	NA	NA	NA	NA	1. Rural	03. 10-14 yrs	Negative	04.Negative	Not available
PAV3923	13	Male	TB	New case	Negative	Negative	NA	NA	NA	NA	NA	Not on treatment	Not available	NA	NA	NA	NA	1. Rural	03. 10-14 yrs	Unknown	04.Negative	Not available
PAV3927	14	Female	TB	New case	Negative	Negative	NA	NA	NA	NA	NA	Not on treatment	Not available	NA	NA	NA	NA	1. Rural	03. 10-14 yrs	Unknown	04.Negative	Not available
PAV3961	4	Female	TB	New case	Negative	Indeterminate	NA	NA	NA	NA	NA	Not on treatment	Not available	NA	NA	NA	NA	1. Rural	01.Below 5	Unknown	04.Negative	Not available
PAV3975	13	Female	TB	New case	Negative	Negative	NA	NA	NA	NA	NA	Not on treatment	Not available	NA	NA	NA	NA	1. Rural	03. 10-14 yrs	Unknown	04.Negative	Not available
PAV3996	10	Male	TB	New case	Negative	Negative	NA	NA	NA	NA	NA	Not on treatment	Not available	NA	NA	NA	NA	1. Rural	03. 10-14 yrs	Negative	04.Negative	Not available
PAV4034	11	Male	TB	New case	Negative	Negative	NA	NA	NA	NA	NA	Not on treatment	Not available	NA	NA	NA	NA	1. Rural	03. 10-14 yrs	Unknown	04.Negative	Not available
PAV4059	12	Female	TB	New case	Negative	Negative	NA	NA	NA	NA	NA	Not on treatment	Not available	NA	NA	NA	NA	1. Rural	03. 10-14 yrs	Unknown	04.Negative	Not available
PAV4069	5	Male	TB	New case	Negative	Negative	NA	NA	NA	NA	NA	Not on treatment	Not available	NA	NA	NA	NA	1. Rural	02. 5-9 yrs	Negative	04.Negative	Not available
PAV4084	10	Female	TB	New case	Negative	Negative	NA	NA	NA	NA	NA	Not on treatment	Not available	NA	NA	NA	NA	1. Rural	03. 10-14 yrs	Negative	04.Negative	Not available
PAV4178	14	Female	TB	New case	Negative	Negative	NA	NA	NA	NA	NA	Not on treatment	Not available	NA	NA	NA	NA	1. Rural	03. 10-14 yrs	Negative	04.Negative	Not available
PAV4180	9	Female	TB	New case	Negative	Negative	NA	NA	NA	NA	NA	Not on treatment	Not available	NA	NA	NA	NA	1. Rural	02. 5-9 yrs	Unknown	04.Negative	Not available
PAV4197	14	Female	TB	New case	Negative	Negative	NA	NA	NA	NA	NA	Not on treatment	Not available	NA	NA	NA	NA	1. Rural	03. 10-14 yrs	Unknown	04.Negative	Not available
PAV4286	10	Male	TB	New case	Negative	NA	NA	NA	NA	NA	NA	Not on treatment	Not available	NA	NA	NA	NA	1. Rural	03. 10-14 yrs	Unknown	04.Negative	Not available
PAV4292	5	Female	TB	New case	Negative	NA	NA	NA	NA	NA	NA	Not on treatment	Not available	NA	NA	NA	NA	1. Rural	02. 5-9 yrs	Unknown	04.Negative	Not available
PAV4405	10	Male	TB	New case	Positive	NA	NA	DOTS Cat. I	Newly Initiated	Cured	No	On treatment	RNTCP treatment	NA	NA	NA	Parent TU	1. Rural	03. 10-14 yrs	Unknown	01.Rif Sensitiv	Treatment success
PAV4410	14	Male	TB	New case	Negative	NA	NA	NA	NA	NA	NA	Not on treatment	Not available	NA	NA	NA	NA	1. Rural	03. 10-14 yrs	Unknown	04.Negative	Not available
PAV4474	13	Female	TB	New case	Negative	Negative	NA	NA	NA	NA	NA	Not on treatment	Not available	NA	NA	NA	NA	1. Rural	03. 10-14 yrs	Unknown	04.Negative	Not available
PAV4554	7	Female	TB	New case	Negative	NA	NA	NA	NA	NA	NA	Not on treatment	Not available	NA	NA	NA	NA	1. Rural	02. 5-9 yrs	Unknown	04.Negative	Not available
PAV4718	8	Male	TB	New case	Negative	Negative	NA	NA	NA	NA	NA	Not on treatment	Not available	NA	NA	NA	NA	1. Rural	02. 5-9 yrs	Negative	04.Negative	Not available
PAV4751	6	Female	TB	New case	Negative	NA	NA	NA	NA	NA	NA	Not on treatment	Not available	NA	NA	NA	NA	1. Rural	02. 5-9 yrs	Unknown	04.Negative	Not available
PAV4865	7	Male	TB	New case	Negative	NA	NA	NA	NA	NA	NA	Not on treatment	Not available	NA	NA	NA	NA	1. Rural	02. 5-9 yrs	Unknown	04.Negative	Not available
PAV4931	13	Male	TB	New case	Negative	Negative	NA	NA	NA	NA	NA	Not on treatment	Not available	NA	NA	NA	NA	1. Rural	03. 10-14 yrs	Negative	04.Negative	Not available
PAV4942	8	Female	TB	New case	Negative	Negative	NA	NA	NA	NA	NA	Not on treatment	Not available	NA	NA	NA	NA	1. Rural	02. 5-9 yrs	Negative	04.Negative	Not available
PAV5000	12	Male	TB	New case	Negative	Negative	NA	NA	NA	NA	NA	Not on treatment	Not available	NA	NA	NA	NA	1. Rural	03. 10-14 yrs	Negative	04.Negative	Not available
PAV5089	5	Female	TB	New case	Negative	Negative	NA	NA	NA	NA	NA	Not on treatment	Not available	NA	NA	NA	NA	1. Rural	02. 5-9 yrs	Unknown	04.Negative	Not available
PAV5091	14	Male	TB	New case	Negative	Negative	NA	NA	NA	NA	NA	Not on treatment	Not available	NA	NA	NA	NA	1. Rural	03. 10-14 yrs	Negative	04.Negative	Not available
PAV5094	9	Female	TB	New case	Negative	Negative	NA	NA	NA	NA	NA	Not on treatment	Not available	NA	NA	NA	NA	1. Rural	02. 5-9 yrs	Negative	04.Negative	Not available
PAV5098	11	Female	TB	New case	Negative	Negative	NA	NA	NA	NA	NA	Not on treatment	Not available	NA	NA	NA	NA	1. Rural	03. 10-14 yrs	Negative	04.Negative	Not available
PAV5112	11	Female	TB	New case	Negative	Negative	NA	NA	NA	NA	NA	Not on treatment	Not available	NA	NA	NA	NA	1. Rural	03. 10-14 yrs	Unknown	04.Negative	Not available
PAV5169	9	Female	TB	New case	Negative	Negative	NA	NA	NA	NA	NA	Not on treatment	Not available	NA	NA	NA	NA	1. Rural	02. 5-9 yrs	Unknown	04.Negative	Not available
PAV5183	7	Female	TB	New case	Negative	Negative	NA	NA	NA	NA	NA	Not on treatment	Not available	NA	NA	NA	NA	1. Rural	02. 5-9 yrs	Unknown	04.Negative	Not available
PAV5225	12	Female	TB	New case	Negative	Negative	NA	NA	NA	NA	NA	Not on treatment	Not available	NA	NA	NA	NA	1. Rural	03. 10-14 yrs	Unknown	04.Negative	Not available
PAV5258	12	Female	TB	New case	Negative	Negative	NA	NA	NA	NA	NA	Not on treatment	Not available	NA	NA	NA	NA	1. Rural	03. 10-14 yrs	Unknown	04.Negative	Not available
PAV5339	12	Male	TB	New case	Negative	Negative	NA	NA	NA	NA	NA	Not on treatment	Not available	NA	NA	NA	NA	1. Rural	03. 10-14 yrs	Unknown	04.Negative	Not available
PAV5397	9	Female	TB	New case	Negative	Negative	NA	NA	NA	NA	NA	Not on treatment	Not available	NA	NA	NA	NA	1. Rural	02. 5-9 yrs	Unknown	04.Negative	Not available
PAV5445	8	Female	TB	New case	Negative	Negative	NA	NA	NA	NA	NA	Not on treatment	Not available	NA	NA	NA	NA	1. Rural	02. 5-9 yrs	Unknown	04.Negative	Not available
PAV5452	7	Male	TB	New case	Negative	Negative	NA	NA	NA	NA	NA	Not on treatment	Not available	NA	NA	NA	NA	1. Rural	02. 5-9 yrs	Negative	04.Negative	Not available
PAV5501	12	Male	TB	New case	Negative	Negative	NA	NA	NA	NA	NA	Not on treatment	Not available	NA	NA	NA	NA	1. Rural	03. 10-14 yrs	Unknown	04.Negative	Not available
PAV5509	12	Female	TB	New case	Negative	Negative	NA	NA	NA	NA	NA	Not on treatment	Not available	NA	NA	NA	NA	1. Rural	03. 10-14 yrs	Unknown	04.Negative	Not available
PAV5523	10	Female	TB	New case	Negative	Negative	NA	NA	NA	NA	NA	Not on treatment	Not available	NA	NA	NA	NA	1. Rural	03. 10-14 yrs	Unknown	04.Negative	Not available
PAV5537	7	Female	TB	New case	Negative	Negative	NA	NA	NA	NA	NA	Not on treatment	Not available	NA	NA	NA	NA	1. Rural	02. 5-9 yrs	Unknown	04.Negative	Not available
PAV5550	8	Female	TB	New case	Negative	Negative	NA	NA	NA	NA	NA	Not on treatment	Not available	NA	NA	NA	NA	1. Rural	02. 5-9 yrs	Unknown	04.Negative	Not available
PAV5591	5	Female	TB	New case	Negative	Negative	NA	NA	NA	NA	NA	Not on treatment	Not available	NA	NA	NA	NA	1. Rural	02. 5-9 yrs	Unknown	04.Negative	Not available
PAV5661	10	Female	TB	New case	Negative	Negative	NA	NA	NA	NA	NA	Not on treatment	Not available	NA	NA	NA	NA	1. Rural	03. 10-14 yrs	Unknown	04.Negative	Not available
PAV5663	14	Female	TB	New case	Negative	Negative	NA	NA	NA	NA	NA	Not on treatment	Not available	NA	NA	NA	NA	1. Rural	03. 10-14 yrs	Unknown	04.Negative	Not available
PAV5711	14	Female	TB	New case	Negative	Negative	NA	NA	NA	NA	NA	Not on treatment	Not available	NA	NA	NA	NA	1. Rural	03. 10-14 yrs	Unknown	04.Negative	Not available
PAV5712	12	Female	TB	New case	Negative	Negative	NA	NA	NA	NA	NA	Not on treatment	Not available	NA	NA	NA	NA	1. Rural	03. 10-14 yrs	Unknown	04.Negative	Not available
PAV5755	12	Female	TB	New case	Negative	Negative	NA	NA	NA	NA	NA	Not on treatment	Not available	NA	NA	NA	NA	1. Rural	03. 10-14 yrs	Unknown	04.Negative	Not available
PAV5767	13	Female	TB	New case	Negative	Negative	NA	NA	NA	NA	NA	Not on treatment	Not available	NA	NA	NA	NA	1. Rural	03. 10-14 yrs	Unknown	04.Negative	Not available
PAV5783	5	Female	TB	New case	Negative	Negative	NA	NA	NA	NA	NA	Not on treatment	Not available	NA	NA	NA	NA	1. Rural	02. 5-9 yrs	Unknown	04.Negative	Not available
PAV5829	12	Male	TB	New case	Negative	Negative	NA	NA	NA	NA	NA	Not on treatment	Not available	NA	NA	NA	NA	1. Rural	03. 10-14 yrs	Unknown	04.Negative	Not available
PAV5868	12	Female	TB	New case	Negative	Negative	NA	NA	NA	NA	NA	Not on treatment	Not available	NA	NA	NA	NA	1. Rural	03. 10-14 yrs	Unknown	04.Negative	Not available
PAV5970	5	Male	TB	New case	Negative	Negative	NA	NA	NA	NA	NA	Not on treatment	Not available	NA	NA	NA	NA	1. Rural	02. 5-9 yrs	Unknown	04.Negative	Not available
PAV6156	13	Male	TB	New case	Negative	Negative	NA	NA	NA	NA	NA	Not on treatment	Not available	NA	NA	NA	NA	1. Rural	03. 10-14 yrs	Unknown	04.Negative	Not available
PAV6185	13	Male	TB	New case	Negative	Negative	NA	NA	NA	NA	NA	Not on treatment	Not available	NA	NA	NA	NA	1. Rural	03. 10-14 yrs	Negative	04.Negative	Not available
PAV6210	11	Male	TB	New case	Negative	Negative	NA	NA	NA	NA	NA	Not on treatment	Not available	NA	NA	NA	NA	1. Rural	03. 10-14 yrs	Unknown	04.Negative	Not available
PAV6215	6	Female	TB	New case	Negative	Negative	NA	NA	NA	NA	NA	Not on treatment	Not available	NA	NA	NA	NA	1. Rural	02. 5-9 yrs	Negative	04.Negative	Not available
PAV6304	8	Male	TB	New case	Negative	Negative	NA	NA	NA	NA	NA	Not on treatment	Not available	NA	NA	NA	NA	1. Rural	02. 5-9 yrs	Unknown	04.Negative	Not available
PAV6311	8	Male	TB	New case	Negative	Negative	NA	NA	NA	NA	NA	Not on treatment	Not available	NA	NA	NA	NA	1. Rural	02. 5-9 yrs	Unknown	04.Negative	Not available
PAV6334	12	Female	TB	New case	Negative	Negative	NA	NA	NA	NA	NA	Not on treatment	Not available	NA	NA	NA	NA	1. Rural	03. 10-14 yrs	Unknown	04.Negative	Not available
PAV6521	13	Male	TB	New case	Negative	Negative	NA	NA	NA	NA	NA	Not on treatment	Not available	NA	NA	NA	NA	1. Rural	03. 10-14 yrs	Unknown	04.Negative	Not available
PAV6564	13	Male	TB	New case	Negative	Negative	NA	NA	NA	NA	NA	Not on treatment	Not available	NA	NA	NA	NA	1. Rural	03. 10-14 yrs	Unknown	04.Negative	Not available
PAV6637	14	Female	TB	New case	Negative	Negative	NA	NA	NA	NA	NA	Not on treatment	Not available	NA	NA	NA	NA	1. Rural	03. 10-14 yrs	Unknown	04.Negative	Not available
PAV6650	14	Male	TB	New case	Negative	Negative	NA	NA	NA	NA	NA	Not on treatment	Not available	NA	NA	NA	NA	1. Rural	03. 10-14 yrs	Unknown	04.Negative	Not available
PAV6676	13	Female	TB	New case	Negative	Negative	NA	NA	NA	NA	NA	Not on treatment	Not available	NA	NA	NA	NA	1. Rural	03. 10-14 yrs	Unknown	04.Negative	Not available
PAV6698	13	Male	TB	New case	Negative	Negative	NA	NA	NA	NA	NA	Not on treatment	Not available	NA	NA	NA	NA	1. Rural	03. 10-14 yrs	Negative	04.Negative	Not available
PAV6709	13	Male	TB	New case	Negative	Negative	NA	NA	NA	NA	NA	Not on treatment	Not available	NA	NA	NA	NA	1. Rural	03. 10-14 yrs	Unknown	04.Negative	Not available
PAV6738	13	Male	TB	New case	Negative	Negative	NA	NA	NA	NA	NA	Not on treatment	Not available	NA	NA	NA	NA	1. Rural	03. 10-14 yrs	Unknown	04.Negative	Not available
PAV6741	8	Female	TB	New case	Negative	Negative	NA	NA	NA	NA	NA	Not on treatment	Not available	NA	NA	NA	NA	1. Rural	02. 5-9 yrs	Unknown	04.Negative	Not available
PAV6742	6	Female	TB	New case	Negative	Negative	NA	NA	NA	NA	NA	Not on treatment	Not available	NA	NA	NA	NA	1. Rural	02. 5-9 yrs	Unknown	04.Negative	Not available
PAV6764	14	Male	TB	New case	Negative	Negative	NA	NA	NA	NA	NA	Not on treatment	Not available	NA	NA	NA	NA	1. Rural	03. 10-14 yrs	Unknown	04.Negative	Not available
PAV6818	13	Male	TB	New case	Negative	Negative	NA	NA	NA	NA	NA	Not on treatment	Not available	NA	NA	NA	NA	1. Rural	03. 10-14 yrs	Negative	04.Negative	Not available
PAV6863	9	Male	TB	New case	Negative	Negative	NA	NA	NA	NA	NA	Not on treatment	Not available	NA	NA	NA	NA	1. Rural	02. 5-9 yrs	Unknown	04.Negative	Not available
PAV6877	6	Male	TB	New case	Negative	Negative	NA	NA	NA	NA	NA	Not on treatment	Not available	NA	NA	NA	NA	1. Rural	02. 5-9 yrs	Negative	04.Negative	Not available
PAV6925	13	Male	TB	New case	Negative	Negative	NA	NA	NA	NA	NA	Not on treatment	Not available	NA	NA	NA	NA	1. Rural	03. 10-14 yrs	Negative	04.Negative	Not available
PAV6973	12	Male	TB	New case	Negative	Negative	NA	NA	NA	NA	NA	Not on treatment	Not available	NA	NA	NA	NA	1. Rural	03. 10-14 yrs	Negative	04.Negative	Not available
PAV7058	13	Male	TB	New case	Negative	Negative	NA	NA	NA	NA	NA	Not on treatment	Not available	NA	NA	NA	NA	1. Rural	03. 10-14 yrs	Unknown	04.Negative	Not available
PAV7069	12	Female	TB	New case	Negative	Negative	NA	NA	NA	NA	NA	Not on treatment	Not available	NA	NA	NA	NA	1. Rural	03. 10-14 yrs	Unknown	04.Negative	Not available
PAV7091	12	Female	TB	New case	Negative	Negative	NA	NA	NA	NA	NA	Not on treatment	Not available	NA	NA	NA	NA	1. Rural	03. 10-14 yrs	Unknown	04.Negative	Not available
PAV7103	13	Male	TB	New case	Negative	Negative	NA	NA	NA	NA	NA	Not on treatment	Not available	NA	NA	NA	NA	1. Rural	03. 10-14 yrs	Unknown	04.Negative	Not available
PAV7154	14	Male	TB	New case	Negative	Negative	NA	NA	NA	NA	NA	Not on treatment	Not available	NA	NA	NA	NA	1. Rural	03. 10-14 yrs	Unknown	04.Negative	Not available
PAV7160	9	Female	TB	New case	Negative	Negative	NA	NA	NA	NA	NA	Not on treatment	Not available	NA	NA	NA	NA	1. Rural	02. 5-9 yrs	Unknown	04.Negative	Not available
PAV7280	10	Male	TB	New case	Negative	Negative	NA	NA	NA	NA	NA	Not on treatment	Not available	NA	NA	NA	NA	1. Rural	03. 10-14 yrs	Negative	04.Negative	Not available
PAV7313	9	Male	TB	New case	Negative	Negative	NA	NA	NA	NA	NA	Not on treatment	Not available	NA	NA	NA	NA	1. Rural	02. 5-9 yrs	Negative	04.Negative	Not available
PAV7393	9	Female	TB	New case	Negative	Negative	NA	NA	NA	NA	NA	Not on treatment	Not available	NA	NA	NA	NA	1. Rural	02. 5-9 yrs	Unknown	04.Negative	Not available
PAV7423	14	Male	TB	New case	Negative	Negative	NA	NA	NA	NA	NA	Not on treatment	Not available	NA	NA	NA	NA	1. Rural	03. 10-14 yrs	Unknown	04.Negative	Not available
PAV7483	6	Male	TB	New case	Negative	Negative	NA	NA	NA	NA	NA	Not on treatment	Not available	NA	NA	NA	NA	1. Rural	02. 5-9 yrs	Negative	04.Negative	Not available
PAV7570	13	Male	TB	New case	Negative	Negative	NA	NA	NA	NA	NA	Not on treatment	Not available	NA	NA	NA	NA	1. Rural	03. 10-14 yrs	Negative	04.Negative	Not available
PAV7590	7	Male	TB	New case	Negative	Negative	NA	NA	NA	NA	NA	Not on treatment	Not available	NA	NA	NA	NA	1. Rural	02. 5-9 yrs	Unknown	04.Negative	Not available
PAV7705	10	Female	TB	New case	Negative	Negative	NA	NA	NA	NA	NA	Not on treatment	Not available	NA	NA	NA	NA	1. Rural	03. 10-14 yrs	Unknown	04.Negative	Not available
PAV7784	14	Male	DR-TB	Previous TB	Negative	Negative	NA	NA	NA	NA	NA	Not on treatment	Not available	NA	NA	NA	NA	1. Rural	03. 10-14 yrs	Unknown	04.Negative	Not available
PAV7881	11	Female	TB	New case	Negative	Negative	NA	NA	NA	NA	NA	Not on treatment	Not available	NA	NA	NA	NA	1. Rural	03. 10-14 yrs	Unknown	04.Negative	Not available
PAV7895	14	Male	TB	New case	Negative	Negative	NA	NA	NA	NA	NA	Not on treatment	Not available	NA	NA	NA	NA	1. Rural	03. 10-14 yrs	Unknown	04.Negative	Not available
PAV7914	11	Male	TB	New case	Negative	Negative	NA	NA	NA	NA	NA	Not on treatment	Not available	NA	NA	NA	NA	1. Rural	03. 10-14 yrs	Unknown	04.Negative	Not available
PAV7952	11	Male	TB	New case	Negative	Negative	NA	NA	NA	NA	NA	Not on treatment	Not available	NA	NA	NA	NA	1. Rural	03. 10-14 yrs	Unknown	04.Negative	Not available
PAV7977	12	Male	TB	New case	Negative	Negative	NA	NA	NA	NA	NA	Not on treatment	Not available	NA	NA	NA	NA	1. Rural	03. 10-14 yrs	Unknown	04.Negative	Not available
PAV8039	8	Male	TB	New case	Negative	Negative	NA	NA	NA	NA	NA	Not on treatment	Not available	NA	NA	NA	NA	1. Rural	02. 5-9 yrs	Unknown	04.Negative	Not available
PAV8142	13	Male	TB	New case	Negative	Negative	NA	NA	NA	NA	NA	Not on treatment	Not available	NA	NA	NA	NA	1. Rural	03. 10-14 yrs	Negative	04.Negative	Not available
PAV8209	13	Female	TB	New case	Negative	Negative	NA	NA	NA	NA	NA	Not on treatment	Not available	NA	NA	NA	NA	1. Rural	03. 10-14 yrs	Unknown	04.Negative	Not available
PAV8241	10	Female	TB	New case	Negative	Negative	NA	NA	NA	NA	NA	Not on treatment	Not available	NA	NA	NA	NA	1. Rural	03. 10-14 yrs	Unknown	04.Negative	Not available
PAV8295	13	Female	TB	New case	Negative	Negative	NA	NA	NA	NA	NA	Not on treatment	Not available	NA	NA	NA	NA	1. Rural	03. 10-14 yrs	Unknown	04.Negative	Not available
PAV8297	6	Male	TB	New case	Negative	Negative	NA	NA	NA	NA	NA	Not on treatment	Not available	NA	NA	NA	NA	1. Rural	02. 5-9 yrs	Unknown	04.Negative	Not available
IND0843	12	Male	TB	Previous TB	Negative	Negative	NA	NA	NA	NA	NA	Not on treatment	Not available	NA	NA	NA	NA	2. Urban	03. 10-14 yrs	NA	04.Negative	Not available
IND0927	11	Male	TB	New case	Negative	Negative	NA	NA	NA	NA	NA	Not on treatment	Not available	NA	NA	NA	NA	2. Urban	03. 10-14 yrs	NA	04.Negative	Not available
IND0930	11	Male	TB	New case	Negative	Negative	NA	NA	NA	NA	NA	Not on treatment	Not available	NA	NA	NA	NA	2. Urban	03. 10-14 yrs	NA	04.Negative	Not available
IND0952	7	Male	TB	Previous TB	Negative	Negative	NA	NA	NA	NA	NA	Not on treatment	Not available	NA	NA	NA	NA	2. Urban	02. 5-9 yrs	NA	04.Negative	Not available
IND0981	10	Male	TB	New case	Negative	Negative	NA	NA	NA	NA	NA	Not on treatment	Not available	NA	NA	NA	NA	2. Urban	03. 10-14 yrs	NA	04.Negative	Not available
IND1001	12	Female	TB	New case	Negative	Negative	NA	NA	NA	NA	NA	Not on treatment	Not available	NA	NA	NA	NA	2. Urban	03. 10-14 yrs	NA	04.Negative	Not available
IND1004	7	Male	TB	Previous TB	Negative	Negative	NA	NA	NA	NA	NA	Not on treatment	Not available	NA	NA	NA	NA	2. Urban	02. 5-9 yrs	NA	04.Negative	Not available
IND1005	11	Female	TB	Previous TB	Negative	Negative	NA	NA	NA	NA	NA	Not on treatment	Not available	NA	NA	NA	NA	2. Urban	03. 10-14 yrs	NA	04.Negative	Not available
IND1046	14	Female	TB	Previous TB	Positive	Positive	Rif Sensitive	DOTS Cat. II	Relapse	Cured	No	On treatment	RNTCP treatment	NA	NA	NA	Parent TU	2. Urban	03. 10-14 yrs	Unknown	01.Rif Sensitiv	Treatment success
IND1087	14	Female	TB	New case	Negative	Negative	NA	NA	NA	NA	NA	Not on treatment	Not available	NA	NA	NA	NA	2. Urban	03. 10-14 yrs	NA	04.Negative	Not available
IND1097	13	Male	TB	New case	Negative	Negative	NA	NA	NA	NA	NA	Not on treatment	Not available	NA	NA	NA	NA	2. Urban	03. 10-14 yrs	Unknown	04.Negative	Not available
IND1112	10	Female	TB	New case	Negative	Negative	NA	NA	NA	NA	NA	Not on treatment	Not available	NA	NA	NA	NA	2. Urban	03. 10-14 yrs	NA	04.Negative	Not available
IND1115	12	Male	TB	Previous TB	Negative	Negative	NA	NA	NA	NA	NA	Not on treatment	Not available	NA	NA	NA	NA	2. Urban	03. 10-14 yrs	NA	04.Negative	Not available
IND1124	13	Female	TB	New case	Positive	Positive	Rif Sensitive	DOTS Cat. I	Newly Initiated	Cured	No	On treatment	RNTCP treatment	NA	NA	NA	Other TU	2. Urban	03. 10-14 yrs	Unknown	01.Rif Sensitiv	Treatment success
IND1126	13	Female	TB	New case	Negative	Negative	NA	NA	NA	NA	NA	Not on treatment	Not available	NA	NA	NA	NA	2. Urban	03. 10-14 yrs	NA	04.Negative	Not available
IND1136	13	Female	TB	New case	Negative	Negative	NA	DOTS Cat. I	Newly Initiated	Completed	No	On treatment	RNTCP treatment	NA	NA	NA	Parent TU	2. Urban	03. 10-14 yrs	Negative	03.Clinically d	Treatment success
IND1146	5	Female	TB	Previous TB	Negative	Negative	NA	NA	NA	NA	NA	Not on treatment	Not available	NA	NA	NA	NA	2. Urban	02. 5-9 yrs	NA	04.Negative	Not available
IND1153	7	Male	TB	New case	Negative	Negative	NA	NA	NA	NA	NA	Not on treatment	Not available	NA	NA	NA	NA	2. Urban	02. 5-9 yrs	NA	04.Negative	Not available
IND1168	12	Female	TB	New case	Negative	Negative	NA	NA	NA	NA	NA	Not on treatment	Not available	NA	NA	NA	NA	2. Urban	03. 10-14 yrs	NA	04.Negative	Not available
IND1182	14	Male	TB	New case	Negative	Negative	NA	NA	NA	NA	NA	Not on treatment	Not available	NA	NA	NA	NA	2. Urban	03. 10-14 yrs	NA	04.Negative	Not available
IND1186	11	Female	TB	New case	Positive	Positive	Rif Sensitive	DOTS Cat. I	Newly Initiated	Cured	No	On treatment	RNTCP treatment	NA	NA	NA	Parent TU	2. Urban	03. 10-14 yrs	Negative	01.Rif Sensitiv	Treatment success
IND1309	14	Male	TB	New case	Negative	Negative	NA	DOTS Cat. I	Newly Initiated	Completed	No	On treatment	RNTCP treatment	NA	NA	NA	Parent TU	2. Urban	03. 10-14 yrs	Negative	03.Clinically d	Treatment success
IND1676	13	Male	TB	New case	Negative	Positive	Rif Sensitive	DOTS Cat. I	Newly Initiated	Completed	No	On treatment	RNTCP treatment	NA	NA	NA	Other TU	2. Urban	03. 10-14 yrs	Unknown	01.Rif Sensitiv	Treatment success
IND1873	14	Female	TB	New case	Negative	Negative	NA	NA	NA	NA	NA	Not on treatment	Not available	NA	NA	NA	NA	2. Urban	03. 10-14 yrs	NA	04.Negative	Not available
IND1889	11	Male	TB	Previous TB	Negative	Negative	NA	NA	NA	NA	NA	Not on treatment	Not available	NA	NA	NA	NA	2. Urban	03. 10-14 yrs	NA	04.Negative	Not available
IND1941	5	Male	TB	New case	Negative	Negative	NA	NA	NA	NA	NA	Not on treatment	Not available	NA	NA	NA	NA	2. Urban	02. 5-9 yrs	NA	04.Negative	Not available
IND1949	13	Female	TB	New case	Negative	Negative	NA	DOTS Cat. I	Newly Initiated	Completed	No	On treatment	RNTCP treatment	NA	NA	NA	Parent TU	2. Urban	03. 10-14 yrs	Negative	03.Clinically d	Treatment success
IND1954	9	Female	TB	New case	Negative	Negative	NA	DOTS Cat. I	Newly Initiated	Completed	No	On treatment	RNTCP treatment	NA	NA	NA	Parent TU	2. Urban	02. 5-9 yrs	Negative	03.Clinically d	Treatment success
IND1983	8	Female	TB	New case	Negative	Negative	NA	NA	NA	NA	NA	Not on treatment	Not available	NA	NA	NA	NA	2. Urban	02. 5-9 yrs	NA	04.Negative	Not available
IND2000	9	Male	TB	Previous TB	Negative	Negative	NA	NA	NA	NA	NA	Not on treatment	Not available	NA	NA	NA	NA	2. Urban	02. 5-9 yrs	NA	04.Negative	Not available
IND2024	13	Female	TB	New case	Negative	Negative	NA	NA	NA	NA	NA	Not on treatment	Not available	NA	NA	NA	NA	2. Urban	03. 10-14 yrs	NA	04.Negative	Not available
IND2044	13	Female	DR-TB	Previous TB	Positive	Positive	Rif Resistant	NA	NA	NA	Yes	Not on treatment	Not available	NA	NA	NA	Other TU	2. Urban	03. 10-14 yrs	Unknown	02.Rif Resistan	Not available
IND2050	13	Male	TB	Previous TB	Negative	Negative	NA	NA	NA	NA	NA	Not on treatment	Not available	NA	NA	NA	NA	2. Urban	03. 10-14 yrs	NA	04.Negative	Not available
IND2077	12	Male	TB	New case	Negative	Negative	NA	NA	NA	NA	NA	Not on treatment	Not available	NA	NA	NA	NA	2. Urban	03. 10-14 yrs	NA	04.Negative	Not available
IND2131	12	Male	TB	Previous TB	Negative	Negative	NA	NA	NA	NA	NA	Not on treatment	Not available	NA	NA	NA	NA	2. Urban	03. 10-14 yrs	NA	04.Negative	Not available
IND2168	14	Male	TB	New case	Negative	Negative	NA	NA	NA	NA	NA	Not on treatment	Not available	NA	NA	NA	NA	2. Urban	03. 10-14 yrs	NA	04.Negative	Not available
IND2250	13	Male	TB	New case	Positive	Positive	Rif Sensitive	DOTS Cat. I	Newly Initiated	Cured	No	On treatment	RNTCP treatment	NA	NA	NA	Parent TU	2. Urban	03. 10-14 yrs	Unknown	01.Rif Sensitiv	Treatment success
IND2259	13	Female	TB	New case	Positive	Positive	Rif Sensitive	Non-RNTCP regimen	NA	NA	No	On treatment	Private treatment	NA	NA	NA	Parent TU	2. Urban	03. 10-14 yrs	NA	01.Rif Sensitiv	Not available
IND2329	6	Female	TB	Previous TB	Negative	Negative	NA	NA	NA	NA	NA	Not on treatment	Not available	NA	NA	NA	NA	2. Urban	02. 5-9 yrs	NA	04.Negative	Not available
IND2374	13	Female	TB	New case	Positive	Positive	Rif Sensitive	DOTS Cat. I	Newly Initiated	Cured	No	On treatment	RNTCP treatment	NA	NA	NA	Parent TU	2. Urban	03. 10-14 yrs	Negative	01.Rif Sensitiv	Treatment success
IND2416	12	Male	TB	New case	Negative	Negative	NA	NA	NA	NA	NA	Not on treatment	Not available	NA	NA	NA	NA	2. Urban	03. 10-14 yrs	NA	04.Negative	Not available
IND2446	11	Male	TB	New case	Negative	Negative	NA	NA	NA	NA	NA	Not on treatment	Not available	NA	NA	NA	NA	2. Urban	03. 10-14 yrs	NA	04.Negative	Not available
IND2447	13	Male	TB	New case	Negative	Negative	NA	NA	NA	NA	NA	Not on treatment	Not available	NA	NA	NA	NA	2. Urban	03. 10-14 yrs	NA	04.Negative	Not available
IND2491	13	Female	TB	Previous TB	Negative	Negative	NA	NA	NA	NA	NA	Not on treatment	Not available	NA	NA	NA	NA	2. Urban	03. 10-14 yrs	NA	04.Negative	Not available
IND2570	8	Female	DR-TB	Previous TB	Positive	Positive	Rif Resistant	DOTS Cat. IV	Newly Initiated	NA	No	On treatment	RNTCP treatment	Negative	NA	R-Resistant	Other TU	2. Urban	02. 5-9 yrs	Unknown	02.Rif Resistan	Not available
IND2633	8	Female	TB	New case	Negative	Negative	NA	NA	NA	NA	NA	Not on treatment	Not available	NA	NA	NA	NA	2. Urban	02. 5-9 yrs	Unknown	04.Negative	Not available
IND2679	12	Female	TB	New case	Negative	Negative	NA	DOTS Cat. I	Newly Initiated	Completed	No	On treatment	RNTCP treatment	NA	NA	NA	Parent TU	2. Urban	03. 10-14 yrs	Unknown	03.Clinically d	Treatment success
IND2766	14	Female	TB	New case	Negative	Negative	NA	NA	NA	NA	NA	Not on treatment	Not available	NA	NA	NA	NA	2. Urban	03. 10-14 yrs	Unknown	04.Negative	Not available
IND2802	11	Female	TB	Previous TB	Negative	Negative	NA	NA	NA	NA	NA	Not on treatment	Not available	NA	NA	NA	NA	2. Urban	03. 10-14 yrs	Unknown	04.Negative	Not available
IND2865	8	Male	TB	New case	Negative	Negative	NA	NA	NA	NA	NA	Not on treatment	Not available	NA	NA	NA	NA	2. Urban	02. 5-9 yrs	Unknown	04.Negative	Not available
IND2874	8	Male	TB	New case	Negative	Negative	NA	NA	NA	NA	NA	Not on treatment	Not available	NA	NA	NA	NA	2. Urban	02. 5-9 yrs	Unknown	04.Negative	Not available
IND2875	8	Male	TB	New case	Negative	Negative	NA	NA	NA	NA	NA	Not on treatment	Not available	NA	NA	NA	NA	2. Urban	02. 5-9 yrs	Unknown	04.Negative	Not available
IND2888	9	Male	TB	New case	Negative	Negative	NA	NA	NA	NA	NA	Not on treatment	Not available	NA	NA	NA	NA	2. Urban	02. 5-9 yrs	Unknown	04.Negative	Not available
IND2921	6	Male	TB	New case	Negative	Negative	NA	NA	NA	NA	NA	Not on treatment	Not available	NA	NA	NA	NA	2. Urban	02. 5-9 yrs	Unknown	04.Negative	Not available
IND2949	13	Female	TB	New case	Negative	Negative	NA	NA	NA	NA	NA	Not on treatment	Not available	NA	NA	NA	NA	2. Urban	03. 10-14 yrs	Unknown	04.Negative	Not available
IND2975	3	Female	TB	New case	Negative	Negative	NA	NA	NA	NA	NA	Not on treatment	Not available	NA	NA	NA	NA	2. Urban	01.Below 5	Unknown	04.Negative	Not available
IND3001	12	Male	TB	New case	Negative	Negative	NA	NA	NA	NA	NA	Not on treatment	Not available	NA	NA	NA	NA	2. Urban	03. 10-14 yrs	Unknown	04.Negative	Not available
IND3008	7	Female	TB	New case	Negative	Negative	NA	NA	NA	NA	NA	Not on treatment	Not available	NA	NA	NA	NA	2. Urban	02. 5-9 yrs	Unknown	04.Negative	Not available
IND3054	8	Male	TB	New case	Negative	Negative	NA	NA	NA	NA	NA	Not on treatment	Not available	NA	NA	NA	NA	2. Urban	02. 5-9 yrs	Unknown	04.Negative	Not available
IND3067	14	Female	TB	New case	Negative	Negative	NA	NA	NA	NA	NA	Not on treatment	Not available	NA	NA	NA	NA	2. Urban	03. 10-14 yrs	Unknown	04.Negative	Not available
IND3115	11	Male	TB	New case	Negative	Negative	NA	NA	NA	NA	NA	Not on treatment	Not available	NA	NA	NA	NA	2. Urban	03. 10-14 yrs	Unknown	04.Negative	Not available
IND3126	12	Male	TB	New case	Negative	Negative	NA	NA	NA	NA	NA	Not on treatment	Not available	NA	NA	NA	NA	2. Urban	03. 10-14 yrs	Unknown	04.Negative	Not available
IND3143	3	Male	TB	New case	Negative	Negative	NA	NA	NA	NA	NA	Not on treatment	Not available	NA	NA	NA	NA	2. Urban	01.Below 5	Unknown	04.Negative	Not available
IND3185	11	Female	TB	Previous TB	Negative	Negative	NA	NA	NA	NA	NA	Not on treatment	Not available	NA	NA	NA	NA	2. Urban	03. 10-14 yrs	Unknown	04.Negative	Not available
IND3222	14	Female	TB	New case	Negative	Negative	NA	NA	NA	NA	NA	Not on treatment	Not available	NA	NA	NA	NA	2. Urban	03. 10-14 yrs	Unknown	04.Negative	Not available
IND3243	12	Female	TB	New case	Negative	Negative	NA	NA	NA	NA	NA	Not on treatment	Not available	NA	NA	NA	NA	2. Urban	03. 10-14 yrs	Unknown	04.Negative	Not available
IND3279	14	Female	TB	New case	Negative	Negative	NA	NA	NA	NA	NA	Not on treatment	Not available	NA	NA	NA	NA	2. Urban	03. 10-14 yrs	Unknown	04.Negative	Not available
IND3353	14	Female	TB	New case	Negative	Negative	NA	NA	NA	NA	NA	Not on treatment	Not available	NA	NA	NA	NA	2. Urban	03. 10-14 yrs	Unknown	04.Negative	Not available
IND3397	14	Female	TB	New case	Negative	Negative	NA	NA	NA	NA	NA	Not on treatment	Not available	NA	NA	NA	NA	2. Urban	03. 10-14 yrs	Unknown	04.Negative	Not available
IND3583	14	Female	TB	New case	Negative	Negative	NA	DOTS Cat. I	Newly Initiated	Completed	No	On treatment	RNTCP treatment	NA	NA	NA	Parent TU	2. Urban	03. 10-14 yrs	Unknown	03.Clinically d	Treatment success
IND3594	10	Female	TB	New case	Negative	Negative	NA	NA	NA	NA	NA	Not on treatment	Not available	NA	NA	NA	NA	2. Urban	03. 10-14 yrs	Unknown	04.Negative	Not available
IND3663	7	Female	TB	New case	Negative	Negative	NA	NA	NA	NA	NA	Not on treatment	Not available	NA	NA	NA	NA	2. Urban	02. 5-9 yrs	Unknown	04.Negative	Not available
IND3664	13	Male	TB	New case	Negative	Negative	NA	NA	NA	NA	NA	Not on treatment	Not available	NA	NA	NA	NA	2. Urban	03. 10-14 yrs	Unknown	04.Negative	Not available
IND3678	13	Female	TB	New case	Negative	Negative	NA	NA	NA	NA	NA	Not on treatment	Not available	NA	NA	NA	NA	2. Urban	03. 10-14 yrs	Unknown	04.Negative	Not available
IND3719	14	Male	TB	New case	Negative	Negative	NA	NA	NA	NA	NA	Not on treatment	Not available	NA	NA	NA	NA	2. Urban	03. 10-14 yrs	Unknown	04.Negative	Not available
IND3735	7	Female	TB	New case	Negative	Negative	NA	NA	NA	NA	NA	Not on treatment	Not available	NA	NA	NA	NA	2. Urban	02. 5-9 yrs	Unknown	04.Negative	Not available
IND3737	10	Female	TB	New case	Negative	Negative	NA	NA	NA	NA	NA	Not on treatment	Not available	NA	NA	NA	NA	2. Urban	03. 10-14 yrs	Unknown	04.Negative	Not available
IND3786	8	Male	TB	New case	Negative	Negative	NA	NA	NA	NA	NA	Not on treatment	Not available	NA	NA	NA	NA	2. Urban	02. 5-9 yrs	Unknown	04.Negative	Not available
IND3799	14	Male	TB	New case	Negative	Negative	NA	DOTS Cat. I	Newly Initiated	Completed	No	On treatment	RNTCP treatment	NA	NA	NA	Parent TU	2. Urban	03. 10-14 yrs	Unknown	03.Clinically d	Treatment success
IND3825	14	Female	TB	New case	Positive	Positive	Rif Sensitive	DOTS Cat. I	Newly Initiated	Cured	No	On treatment	RNTCP treatment	NA	NA	NA	Parent TU	2. Urban	03. 10-14 yrs	Unknown	01.Rif Sensitiv	Treatment success
IND3831	10	Male	TB	New case	Negative	Negative	NA	NA	NA	NA	NA	Not on treatment	Not available	NA	NA	NA	NA	2. Urban	03. 10-14 yrs	Unknown	04.Negative	Not available
IND3907	11	Female	TB	New case	Negative	Negative	NA	NA	NA	NA	NA	Not on treatment	Not available	NA	NA	NA	NA	2. Urban	03. 10-14 yrs	Unknown	04.Negative	Not available
IND3945	11	Female	TB	Previous TB	Negative	Negative	NA	NA	NA	NA	NA	Not on treatment	Not available	NA	NA	NA	NA	2. Urban	03. 10-14 yrs	Unknown	04.Negative	Not available
IND3948	8	Female	TB	New case	Negative	Negative	NA	NA	NA	NA	NA	Not on treatment	Not available	NA	NA	NA	NA	2. Urban	02. 5-9 yrs	Unknown	04.Negative	Not available
IND3976	11	Female	TB	New case	Negative	Negative	NA	NA	NA	NA	NA	Not on treatment	Not available	NA	NA	NA	NA	2. Urban	03. 10-14 yrs	Unknown	04.Negative	Not available
IND3999	12	Male	TB	New case	Negative	Negative	NA	NA	NA	NA	NA	Not on treatment	Not available	NA	NA	NA	NA	2. Urban	03. 10-14 yrs	Unknown	04.Negative	Not available
IND4188	13	Female	TB	Previous TB	Negative	Negative	NA	NA	NA	NA	NA	Not on treatment	Not available	NA	NA	NA	NA	2. Urban	03. 10-14 yrs	Unknown	04.Negative	Not available
IND4189	11	Male	TB	Previous TB	Negative	Negative	NA	NA	NA	NA	NA	Not on treatment	Not available	NA	NA	NA	NA	2. Urban	03. 10-14 yrs	Unknown	04.Negative	Not available
IND4201	12	Female	TB	New case	Negative	Negative	NA	NA	NA	NA	NA	Not on treatment	Not available	NA	NA	NA	NA	2. Urban	03. 10-14 yrs	Unknown	04.Negative	Not available
IND4219	12	Female	TB	New case	Negative	Negative	NA	NA	NA	NA	NA	Not on treatment	Not available	NA	NA	NA	NA	2. Urban	03. 10-14 yrs	Unknown	04.Negative	Not available
IND4249	11	Male	TB	New case	Negative	Negative	NA	NA	NA	NA	NA	Not on treatment	Not available	NA	NA	NA	NA	2. Urban	03. 10-14 yrs	Unknown	04.Negative	Not available
IND4271	12	Female	TB	New case	Negative	Negative	NA	NA	NA	NA	NA	Not on treatment	Not available	NA	NA	NA	NA	2. Urban	03. 10-14 yrs	Unknown	04.Negative	Not available
IND4419	12	Male	TB	New case	Negative	Negative	NA	NA	NA	NA	NA	Not on treatment	Not available	NA	NA	NA	NA	2. Urban	03. 10-14 yrs	Unknown	04.Negative	Not available
IND4457	14	Male	TB	New case	Negative	NA	NA	NA	NA	NA	NA	Not on treatment	Not available	NA	NA	NA	NA	2. Urban	03. 10-14 yrs	Unknown	04.Negative	Not available
IND4517	11	Male	TB	New case	Negative	NA	NA	NA	NA	NA	NA	Not on treatment	Not available	NA	NA	NA	NA	2. Urban	03. 10-14 yrs	Unknown	04.Negative	Not available
IND4572	13	Female	TB	New case	Negative	NA	NA	NA	NA	NA	NA	Not on treatment	Not available	NA	NA	NA	NA	2. Urban	03. 10-14 yrs	Unknown	04.Negative	Not available
IND4573	12	Female	TB	New case	Negative	Positive	Rif Sensitive	NA	NA	NA	Yes	Not on treatment	Not available	NA	NA	NA	Other TU	2. Urban	03. 10-14 yrs	Unknown	01.Rif Sensitiv	Not available
IND4582	9	Female	TB	New case	Negative	Negative	NA	NA	NA	NA	NA	Not on treatment	Not available	NA	NA	NA	NA	2. Urban	02. 5-9 yrs	Unknown	04.Negative	Not available
IND4584	14	Male	TB	Previous TB	Negative	Negative	NA	NA	NA	NA	NA	Not on treatment	Not available	NA	NA	NA	NA	2. Urban	03. 10-14 yrs	Unknown	04.Negative	Not available
IND4645	11	Male	TB	New case	Negative	Negative	NA	NA	NA	NA	NA	Not on treatment	Not available	NA	NA	NA	NA	2. Urban	03. 10-14 yrs	Unknown	04.Negative	Not available
IND4667	9	Female	TB	New case	Negative	Negative	NA	NA	NA	NA	NA	Not on treatment	Not available	NA	NA	NA	NA	2. Urban	02. 5-9 yrs	Unknown	04.Negative	Not available
IND4669	14	Male	TB	New case	Negative	Negative	NA	NA	NA	NA	NA	Not on treatment	Not available	NA	NA	NA	NA	2. Urban	03. 10-14 yrs	Unknown	04.Negative	Not available
IND4720	9	Male	TB	New case	Negative	Negative	NA	NA	NA	NA	NA	Not on treatment	Not available	NA	NA	NA	NA	2. Urban	02. 5-9 yrs	Unknown	04.Negative	Not available
IND4731	13	Female	TB	New case	Negative	Negative	NA	NA	NA	NA	NA	Not on treatment	Not available	NA	NA	NA	NA	2. Urban	03. 10-14 yrs	Unknown	04.Negative	Not available
IND4741	13	Female	TB	New case	Positive	Positive	Rif Sensitive	DOTS Cat. I	Newly Initiated	Cured	No	On treatment	RNTCP treatment	NA	NA	NA	Parent TU	2. Urban	03. 10-14 yrs	Unknown	01.Rif Sensitiv	Treatment success
IND4784	11	Male	TB	Previous TB	Negative	Negative	NA	NA	NA	NA	NA	Not on treatment	Not available	NA	NA	NA	NA	2. Urban	03. 10-14 yrs	Unknown	04.Negative	Not available
IND4803	7	Female	TB	New case	Negative	Negative	NA	NA	NA	NA	NA	Not on treatment	Not available	NA	NA	NA	NA	2. Urban	02. 5-9 yrs	Unknown	04.Negative	Not available
IND4806	12	Female	TB	New case	Negative	Negative	NA	NA	NA	NA	NA	Not on treatment	Not available	NA	NA	NA	NA	2. Urban	03. 10-14 yrs	Unknown	04.Negative	Not available
IND4832	13	Female	TB	New case	Positive	Positive	Rif Sensitive	DOTS Cat. I	Newly Initiated	Cured	No	On treatment	RNTCP treatment	NA	NA	NA	Parent TU	2. Urban	03. 10-14 yrs	Unknown	01.Rif Sensitiv	Treatment success
IND4864	11	Female	TB	New case	Negative	Negative	NA	NA	NA	NA	NA	Not on treatment	Not available	NA	NA	NA	NA	2. Urban	03. 10-14 yrs	Unknown	04.Negative	Not available
IND4873	11	Male	TB	Previous TB	Negative	Negative	NA	NA	NA	NA	NA	Not on treatment	Not available	NA	NA	NA	NA	2. Urban	03. 10-14 yrs	Unknown	04.Negative	Not available
IND4877	12	Male	TB	New case	Negative	Negative	NA	NA	NA	NA	NA	Not on treatment	Not available	NA	NA	NA	NA	2. Urban	03. 10-14 yrs	Unknown	04.Negative	Not available
IND4947	12	Female	TB	New case	Positive	Positive	Rif Sensitive	DOTS Cat. I	Newly Initiated	Cured	No	On treatment	RNTCP treatment	NA	NA	NA	Other TU	2. Urban	03. 10-14 yrs	Unknown	01.Rif Sensitiv	Treatment success
IND4985	3	Male	TB	New case	Negative	Negative	NA	NA	NA	NA	NA	Not on treatment	Not available	NA	NA	NA	NA	2. Urban	01.Below 5	Unknown	04.Negative	Not available
IND4994	12	Male	TB	New case	Negative	Negative	NA	NA	NA	NA	NA	Not on treatment	Not available	NA	NA	NA	NA	2. Urban	03. 10-14 yrs	Unknown	04.Negative	Not available
IND5033	7	Female	TB	New case	Negative	Negative	NA	NA	NA	NA	NA	Not on treatment	Not available	NA	NA	NA	NA	2. Urban	02. 5-9 yrs	Unknown	04.Negative	Not available
IND5043	14	Female	DR-TB	Previous TB	Positive	Positive	Rif Resistant	DOTS Cat. IV	Newly Initiated	NA	No	On treatment	RNTCP treatment	Positive	R-Resistant	R-Resistant	Parent TU	2. Urban	03. 10-14 yrs	Unknown	02.Rif Resistan	Not available
IND5103	14	Male	TB	New case	Negative	Negative	NA	NA	NA	NA	NA	Not on treatment	Not available	NA	NA	NA	NA	2. Urban	03. 10-14 yrs	Unknown	04.Negative	Not available
IND5120	13	Female	TB	New case	Negative	Negative	NA	NA	NA	NA	NA	Not on treatment	Not available	NA	NA	NA	NA	2. Urban	03. 10-14 yrs	Unknown	04.Negative	Not available
IND5124	13	Female	TB	New case	Negative	Negative	NA	NA	NA	NA	NA	Not on treatment	Not available	NA	NA	NA	NA	2. Urban	03. 10-14 yrs	Unknown	04.Negative	Not available
IND5141	9	Male	TB	New case	Negative	Negative	NA	NA	NA	NA	NA	Not on treatment	Not available	NA	NA	NA	NA	2. Urban	02. 5-9 yrs	Unknown	04.Negative	Not available
IND5160	14	Male	TB	New case	Negative	Negative	NA	NA	NA	NA	NA	Not on treatment	Not available	NA	NA	NA	NA	2. Urban	03. 10-14 yrs	Unknown	04.Negative	Not available
IND5162	7	Male	TB	New case	Negative	Negative	NA	NA	NA	NA	NA	Not on treatment	Not available	NA	NA	NA	NA	2. Urban	02. 5-9 yrs	Unknown	04.Negative	Not available
IND5166	12	Female	TB	New case	Negative	Negative	NA	NA	NA	NA	NA	Not on treatment	Not available	NA	NA	NA	NA	2. Urban	03. 10-14 yrs	Unknown	04.Negative	Not available
IND5197	10	Male	TB	Previous TB	Negative	Negative	NA	NA	NA	NA	NA	Not on treatment	Not available	NA	NA	NA	NA	2. Urban	03. 10-14 yrs	Unknown	04.Negative	Not available
IND5295	8	Male	TB	New case	Negative	Negative	NA	NA	NA	NA	NA	Not on treatment	Not available	NA	NA	NA	NA	2. Urban	02. 5-9 yrs	Unknown	04.Negative	Not available
IND5328	14	Female	TB	New case	Negative	Positive	Rif Sensitive	DOTS Cat. I	Newly Initiated	Completed	No	On treatment	RNTCP treatment	NA	NA	NA	Other TU	2. Urban	03. 10-14 yrs	Unknown	01.Rif Sensitiv	Treatment success
IND5331	9	Male	TB	New case	Negative	Negative	NA	NA	NA	NA	NA	Not on treatment	Not available	NA	NA	NA	NA	2. Urban	02. 5-9 yrs	Unknown	04.Negative	Not available
IND5342	8	Female	TB	New case	Negative	Negative	NA	DOTS Cat. I	Newly Initiated	Completed	No	On treatment	RNTCP treatment	NA	NA	NA	Parent TU	2. Urban	02. 5-9 yrs	Unknown	03.Clinically d	Treatment success
IND5369	10	Male	TB	New case	Negative	Negative	NA	NA	NA	NA	NA	Not on treatment	Not available	NA	NA	NA	NA	2. Urban	03. 10-14 yrs	Unknown	04.Negative	Not available
IND5379	6	Female	TB	New case	Negative	Negative	NA	NA	NA	NA	NA	Not on treatment	Not available	NA	NA	NA	NA	2. Urban	02. 5-9 yrs	Unknown	04.Negative	Not available
IND5403	8	Male	TB	New case	Negative	Negative	NA	NA	NA	NA	NA	Not on treatment	Not available	NA	NA	NA	NA	2. Urban	02. 5-9 yrs	Unknown	04.Negative	Not available
IND5404	7	Male	TB	New case	Negative	Negative	NA	NA	NA	NA	NA	Not on treatment	Not available	NA	NA	NA	NA	2. Urban	02. 5-9 yrs	Unknown	04.Negative	Not available
IND5456	13	Female	TB	New case	Negative	Negative	NA	NA	NA	NA	NA	Not on treatment	Not available	NA	NA	NA	NA	2. Urban	03. 10-14 yrs	Unknown	04.Negative	Not available
IND5470	14	Male	TB	New case	Negative	NA	NA	NA	NA	NA	NA	Not on treatment	Not available	NA	NA	NA	NA	2. Urban	03. 10-14 yrs	Unknown	04.Negative	Not available
IND5477	6	Female	TB	New case	Negative	NA	NA	NA	NA	NA	NA	Not on treatment	Not available	NA	NA	NA	NA	2. Urban	02. 5-9 yrs	Unknown	04.Negative	Not available
IND5514	7	Female	TB	New case	Negative	Negative	NA	NA	NA	NA	NA	Not on treatment	Not available	NA	NA	NA	NA	2. Urban	02. 5-9 yrs	Unknown	04.Negative	Not available
IND5613	7	Male	TB	New case	Negative	Negative	NA	NA	NA	NA	NA	Not on treatment	Not available	NA	NA	NA	NA	2. Urban	02. 5-9 yrs	Unknown	04.Negative	Not available
IND5642	10	Female	TB	New case	Negative	Negative	NA	NA	NA	NA	NA	Not on treatment	Not available	NA	NA	NA	NA	2. Urban	03. 10-14 yrs	Unknown	04.Negative	Not available
IND5646	13	Female	TB	Previous TB	Negative	Negative	NA	NA	NA	NA	NA	Not on treatment	Not available	NA	NA	NA	NA	2. Urban	03. 10-14 yrs	Unknown	04.Negative	Not available
IND5780	11	Female	TB	Previous TB	Negative	Negative	NA	NA	NA	NA	NA	Not on treatment	Not available	NA	NA	NA	NA	2. Urban	03. 10-14 yrs	Unknown	04.Negative	Not available
IND5844	14	Female	TB	New case	Negative	Negative	NA	NA	NA	NA	NA	Not on treatment	Not available	NA	NA	NA	NA	2. Urban	03. 10-14 yrs	Unknown	04.Negative	Not available
IND5884	13	Female	TB	New case	Negative	Negative	NA	NA	NA	NA	NA	Not on treatment	Not available	NA	NA	NA	NA	2. Urban	03. 10-14 yrs	Unknown	04.Negative	Not available
IND5922	13	Female	DR-TB	Previous TB	Positive	Positive	Rif Sensitive	DOTS Cat. I	Newly Initiated	Cured	No	On treatment	RNTCP treatment	NA	NA	NA	Parent TU	2. Urban	03. 10-14 yrs	Unknown	01.Rif Sensitiv	Treatment success
IND5956	14	Female	TB	New case	Negative	Positive	Rif Sensitive	Non-RNTCP regimen	NA	NA	No	On treatment	Private treatment	NA	NA	NA	Parent TU	2. Urban	03. 10-14 yrs	Unknown	01.Rif Sensitiv	Not available
IND5970	10	Male	TB	New case	Negative	Negative	NA	NA	NA	NA	NA	Not on treatment	Not available	NA	NA	NA	NA	2. Urban	03. 10-14 yrs	Unknown	04.Negative	Not available
IND5983	14	Female	TB	New case	Negative	Negative	NA	NA	NA	NA	NA	Not on treatment	Not available	NA	NA	NA	NA	2. Urban	03. 10-14 yrs	Unknown	04.Negative	Not available
IND6003	14	Female	TB	New case	Negative	Negative	NA	NA	NA	NA	NA	Not on treatment	Not available	NA	NA	NA	NA	2. Urban	03. 10-14 yrs	Unknown	04.Negative	Not available
IND6004	10	Male	TB	New case	Negative	Negative	NA	NA	NA	NA	NA	Not on treatment	Not available	NA	NA	NA	NA	2. Urban	03. 10-14 yrs	Unknown	04.Negative	Not available
IND6005	8	Male	TB	New case	Negative	Negative	NA	NA	NA	NA	NA	Not on treatment	Not available	NA	NA	NA	NA	2. Urban	02. 5-9 yrs	Unknown	04.Negative	Not available
IND6047	14	Female	TB	New case	Negative	Negative	NA	NA	NA	NA	NA	Not on treatment	Not available	NA	NA	NA	NA	2. Urban	03. 10-14 yrs	Unknown	04.Negative	Not available
IND6121	9	Male	TB	New case	Negative	Negative	NA	NA	NA	NA	NA	Not on treatment	Not available	NA	NA	NA	NA	2. Urban	02. 5-9 yrs	Unknown	04.Negative	Not available
IND6139	13	Female	TB	Previous TB	Negative	Negative	NA	NA	NA	NA	NA	Not on treatment	Not available	NA	NA	NA	NA	2. Urban	03. 10-14 yrs	Unknown	04.Negative	Not available
IND6153	14	Male	TB	New case	Negative	Negative	NA	NA	NA	NA	NA	Not on treatment	Not available	NA	NA	NA	NA	2. Urban	03. 10-14 yrs	Unknown	04.Negative	Not available
IND6163	11	Male	TB	Previous TB	Negative	Negative	NA	NA	NA	NA	NA	Not on treatment	Not available	NA	NA	NA	NA	2. Urban	03. 10-14 yrs	Unknown	04.Negative	Not available
IND6192	7	Female	TB	New case	Negative	Negative	NA	NA	NA	NA	NA	Not on treatment	Not available	NA	NA	NA	NA	2. Urban	02. 5-9 yrs	Unknown	04.Negative	Not available
IND6206	11	Male	TB	New case	Negative	Negative	NA	NA	NA	NA	NA	Not on treatment	Not available	NA	NA	NA	NA	2. Urban	03. 10-14 yrs	Unknown	04.Negative	Not available
IND6220	6	Female	TB	New case	Negative	Negative	NA	NA	NA	NA	NA	Not on treatment	Not available	NA	NA	NA	NA	2. Urban	02. 5-9 yrs	Unknown	04.Negative	Not available
IND6223	14	Female	TB	New case	Negative	Negative	NA	NA	NA	NA	NA	Not on treatment	Not available	NA	NA	NA	NA	2. Urban	03. 10-14 yrs	Unknown	04.Negative	Not available
IND6228	13	Male	TB	Previous TB	Negative	Negative	NA	NA	NA	NA	NA	Not on treatment	Not available	NA	NA	NA	NA	2. Urban	03. 10-14 yrs	Unknown	04.Negative	Not available
IND6248	14	Male	TB	Previous TB	Negative	Negative	NA	NA	NA	NA	NA	Not on treatment	Not available	NA	NA	NA	NA	2. Urban	03. 10-14 yrs	Unknown	04.Negative	Not available
IND6249	9	Male	TB	New case	Negative	Negative	NA	NA	NA	NA	NA	Not on treatment	Not available	NA	NA	NA	NA	2. Urban	02. 5-9 yrs	Unknown	04.Negative	Not available
IND6363	9	Female	TB	New case	Negative	Negative	NA	NA	NA	NA	NA	Not on treatment	Not available	NA	NA	NA	NA	2. Urban	02. 5-9 yrs	Unknown	04.Negative	Not available
IND6372	11	Female	TB	New case	Negative	Negative	NA	NA	NA	NA	NA	Not on treatment	Not available	NA	NA	NA	NA	2. Urban	03. 10-14 yrs	Unknown	04.Negative	Not available
IND6430	14	Male	TB	New case	Negative	Negative	NA	NA	NA	NA	NA	Not on treatment	Not available	NA	NA	NA	NA	2. Urban	03. 10-14 yrs	Unknown	04.Negative	Not available
IND6447	8	Male	TB	Previous TB	Negative	Negative	NA	NA	NA	NA	NA	Not on treatment	Not available	NA	NA	NA	NA	2. Urban	02. 5-9 yrs	Unknown	04.Negative	Not available
IND6507	14	Male	TB	New case	Negative	Negative	NA	NA	NA	NA	NA	Not on treatment	Not available	NA	NA	NA	NA	2. Urban	03. 10-14 yrs	Unknown	04.Negative	Not available
IND6779	13	Female	TB	New case	Negative	Negative	NA	NA	NA	NA	NA	Not on treatment	Not available	NA	NA	NA	NA	2. Urban	03. 10-14 yrs	Unknown	04.Negative	Not available
IND6963	13	Male	TB	New case	Negative	Negative	NA	NA	NA	NA	NA	Not on treatment	Not available	NA	NA	NA	NA	2. Urban	03. 10-14 yrs	Unknown	04.Negative	Not available
IND7025	12	Female	TB	New case	Negative	NA	NA	NA	NA	NA	NA	Not on treatment	Not available	NA	NA	NA	NA	2. Urban	03. 10-14 yrs	Unknown	04.Negative	Not available
IND7050	13	Male	TB	New case	Negative	Negative	NA	NA	NA	NA	NA	Not on treatment	Not available	NA	NA	NA	NA	2. Urban	03. 10-14 yrs	Unknown	04.Negative	Not available
IND7071	5	Male	TB	New case	Negative	Negative	NA	NA	NA	NA	NA	Not on treatment	Not available	NA	NA	NA	NA	2. Urban	02. 5-9 yrs	Unknown	04.Negative	Not available
IND7078	3	Female	TB	New case	Negative	Negative	NA	NA	NA	NA	NA	Not on treatment	Not available	NA	NA	NA	NA	2. Urban	01.Below 5	Unknown	04.Negative	Not available
IND7122	13	Male	TB	New case	Positive	Positive	Rif Sensitive	DOTS Cat. I	Newly Initiated	NA	No	On treatment	RNTCP treatment	NA	NA	NA	Other TU	2. Urban	03. 10-14 yrs	Unknown	01.Rif Sensitiv	Not available
IND7253	12	Male	TB	New case	Negative	Negative	NA	NA	NA	NA	NA	Not on treatment	Not available	NA	NA	NA	NA	2. Urban	03. 10-14 yrs	Unknown	04.Negative	Not available
IND7262	10	Female	TB	New case	Negative	Negative	NA	NA	NA	NA	NA	Not on treatment	Not available	NA	NA	NA	NA	2. Urban	03. 10-14 yrs	Unknown	04.Negative	Not available
IND7275	13	Female	TB	New case	Negative	Negative	NA	DOTS Cat. I	Newly Initiated	NA	No	On treatment	RNTCP treatment	NA	NA	NA	Other TU	2. Urban	03. 10-14 yrs	Unknown	03.Clinically d	Not available
IND7276	8	Female	TB	New case	Negative	Negative	NA	NA	NA	NA	NA	Not on treatment	Not available	NA	NA	NA	NA	2. Urban	02. 5-9 yrs	Unknown	04.Negative	Not available
IND7316	14	Male	TB	New case	Negative	Negative	NA	NA	NA	NA	NA	Not on treatment	Not available	NA	NA	NA	NA	2. Urban	03. 10-14 yrs	Unknown	04.Negative	Not available
IND7319	14	Male	TB	Previous TB	Negative	Negative	NA	NA	NA	NA	NA	Not on treatment	Not available	NA	NA	NA	NA	2. Urban	03. 10-14 yrs	Unknown	04.Negative	Not available
IND7320	14	Male	TB	Previous TB	Negative	Negative	NA	NA	NA	NA	NA	Not on treatment	Not available	NA	NA	NA	NA	2. Urban	03. 10-14 yrs	Unknown	04.Negative	Not available
IND7397	10	Female	TB	New case	Negative	Negative	NA	NA	NA	NA	NA	Not on treatment	Not available	NA	NA	NA	NA	2. Urban	03. 10-14 yrs	Unknown	04.Negative	Not available
IND7426	10	Male	TB	Previous TB	Negative	Negative	NA	NA	NA	NA	NA	Not on treatment	Not available	NA	NA	NA	NA	2. Urban	03. 10-14 yrs	Unknown	04.Negative	Not available
IND7433	14	Male	TB	New case	Negative	Negative	NA	NA	NA	NA	NA	Not on treatment	Not available	NA	NA	NA	NA	2. Urban	03. 10-14 yrs	Unknown	04.Negative	Not available
IND7436	13	Male	TB	New case	Negative	Negative	NA	DOTS Cat. I	Newly Initiated	NA	No	On treatment	RNTCP treatment	NA	NA	NA	Parent TU	2. Urban	03. 10-14 yrs	Unknown	03.Clinically d	Not available
IND7508	8	Male	TB	New case	Negative	Negative	NA	NA	NA	NA	NA	Not on treatment	Not available	NA	NA	NA	NA	2. Urban	02. 5-9 yrs	Unknown	04.Negative	Not available
IND7542	11	Female	TB	New case	Negative	Negative	NA	NA	NA	NA	NA	Not on treatment	Not available	NA	NA	NA	NA	2. Urban	03. 10-14 yrs	Unknown	04.Negative	Not available
IND7552	8	Female	TB	New case	Negative	Negative	NA	NA	NA	NA	NA	Not on treatment	Not available	NA	NA	NA	NA	2. Urban	02. 5-9 yrs	Unknown	04.Negative	Not available
IND7558	13	Female	TB	New case	Negative	Negative	NA	NA	NA	NA	NA	Not on treatment	Not available	NA	NA	NA	NA	2. Urban	03. 10-14 yrs	Unknown	04.Negative	Not available
IND7577	10	Male	TB	New case	Negative	Negative	NA	NA	NA	NA	NA	Not on treatment	Not available	NA	NA	NA	NA	2. Urban	03. 10-14 yrs	Unknown	04.Negative	Not available
IND7582	14	Female	TB	New case	Negative	Negative	NA	DOTS Cat. I	Newly Initiated	NA	No	On treatment	RNTCP treatment	NA	NA	NA	Parent TU	2. Urban	03. 10-14 yrs	Unknown	03.Clinically d	Not available
IND7612	12	Male	TB	New case	Negative	Negative	NA	NA	NA	NA	NA	Not on treatment	Not available	NA	NA	NA	NA	2. Urban	03. 10-14 yrs	Unknown	04.Negative	Not available
IND7616	11	Female	TB	New case	Negative	Negative	NA	DOTS Cat. I	Newly Initiated	NA	No	On treatment	RNTCP treatment	NA	NA	NA	Parent TU	2. Urban	03. 10-14 yrs	Unknown	03.Clinically d	Not available
IND7627	14	Male	TB	New case	Negative	Negative	NA	NA	NA	NA	NA	Not on treatment	Not available	NA	NA	NA	NA	2. Urban	03. 10-14 yrs	Unknown	04.Negative	Not available
IND7653	12	Male	TB	New case	Negative	Negative	NA	NA	NA	NA	NA	Not on treatment	Not available	NA	NA	NA	NA	2. Urban	03. 10-14 yrs	Unknown	04.Negative	Not available
IND7654	6	Female	TB	New case	Negative	Negative	NA	NA	NA	NA	NA	Not on treatment	Not available	NA	NA	NA	NA	2. Urban	02. 5-9 yrs	Unknown	04.Negative	Not available
IND7689	13	Female	TB	New case	Negative	Negative	NA	NA	NA	NA	NA	Not on treatment	Not available	NA	NA	NA	NA	2. Urban	03. 10-14 yrs	Unknown	04.Negative	Not available
IND7703	14	Male	TB	Previous TB	Negative	Negative	NA	NA	NA	NA	NA	Not on treatment	Not available	NA	NA	NA	NA	2. Urban	03. 10-14 yrs	Unknown	04.Negative	Not available
IND7762	11	Male	TB	New case	Negative	Negative	NA	NA	NA	NA	NA	Not on treatment	Not available	NA	NA	NA	NA	2. Urban	03. 10-14 yrs	Unknown	04.Negative	Not available
IND7782	9	Female	TB	New case	Negative	Negative	NA	NA	NA	NA	NA	Not on treatment	Not available	NA	NA	NA	NA	2. Urban	02. 5-9 yrs	Unknown	04.Negative	Not available
IND7826	14	Female	TB	Previous TB	Negative	Negative	NA	NA	NA	NA	NA	Not on treatment	Not available	NA	NA	NA	NA	2. Urban	03. 10-14 yrs	Unknown	04.Negative	Not available
IND7847	13	Female	TB	New case	Negative	Negative	NA	NA	NA	NA	NA	Not on treatment	Not available	NA	NA	NA	NA	2. Urban	03. 10-14 yrs	Unknown	04.Negative	Not available
IND7861	8	Male	TB	New case	Negative	Negative	NA	NA	NA	NA	NA	Not on treatment	Not available	NA	NA	NA	NA	2. Urban	02. 5-9 yrs	Unknown	04.Negative	Not available
IND7866	13	Male	TB	New case	Negative	Negative	NA	NA	NA	NA	NA	Not on treatment	Not available	NA	NA	NA	NA	2. Urban	03. 10-14 yrs	Unknown	04.Negative	Not available
IND7870	11	Female	TB	New case	Negative	Positive	Rif Sensitive	DOTS Cat. I	Newly Initiated	NA	No	On treatment	RNTCP treatment	NA	NA	NA	Parent TU	2. Urban	03. 10-14 yrs	Unknown	01.Rif Sensitiv	Not available
IND7881	12	Male	TB	New case	Negative	Negative	NA	NA	NA	NA	NA	Not on treatment	Not available	NA	NA	NA	NA	2. Urban	03. 10-14 yrs	Unknown	04.Negative	Not available
IND7884	12	Male	TB	New case	Negative	Negative	NA	NA	NA	NA	NA	Not on treatment	Not available	NA	NA	NA	NA	2. Urban	03. 10-14 yrs	Unknown	04.Negative	Not available
IND7894	11	Female	TB	New case	Negative	Negative	NA	NA	NA	NA	NA	Not on treatment	Not available	NA	NA	NA	NA	2. Urban	03. 10-14 yrs	Unknown	04.Negative	Not available
IND7897	14	Male	TB	New case	Negative	Negative	NA	DOTS Cat. I	Newly Initiated	NA	No	On treatment	RNTCP treatment	NA	NA	NA	Parent TU	2. Urban	03. 10-14 yrs	Unknown	03.Clinically d	Not available
IND7908	8	Female	TB	New case	Negative	Negative	NA	NA	NA	NA	NA	Not on treatment	Not available	NA	NA	NA	NA	2. Urban	02. 5-9 yrs	Unknown	04.Negative	Not available
IND7919	11	Female	TB	New case	Negative	Negative	NA	NA	NA	NA	NA	Not on treatment	Not available	NA	NA	NA	NA	2. Urban	03. 10-14 yrs	Unknown	04.Negative	Not available
IND7960	13	Female	TB	New case	Negative	Negative	NA	NA	NA	NA	NA	Not on treatment	Not available	NA	NA	NA	NA	2. Urban	03. 10-14 yrs	Unknown	04.Negative	Not available
IND8042	12	Female	TB	New case	Negative	Negative	NA	NA	NA	NA	NA	Not on treatment	Not available	NA	NA	NA	NA	2. Urban	03. 10-14 yrs	Unknown	04.Negative	Not available
IND8076	14	Female	TB	New case	Negative	Negative	NA	NA	NA	NA	NA	Not on treatment	Not available	NA	NA	NA	NA	2. Urban	03. 10-14 yrs	Unknown	04.Negative	Not available
IND8090	14	Female	TB	New case	Negative	Negative	NA	NA	NA	NA	NA	Not on treatment	Not available	NA	NA	NA	NA	2. Urban	03. 10-14 yrs	Unknown	04.Negative	Not available
IND8109	14	Female	TB	New case	Negative	Negative	NA	NA	NA	NA	NA	Not on treatment	Not available	NA	NA	NA	NA	2. Urban	03. 10-14 yrs	Unknown	04.Negative	Not available
IND8126	14	Female	TB	New case	Negative	Negative	NA	NA	NA	NA	NA	Not on treatment	Not available	NA	NA	NA	NA	2. Urban	03. 10-14 yrs	Unknown	04.Negative	Not available
IND8138	14	Female	TB	New case	Negative	Negative	NA	NA	NA	NA	NA	Not on treatment	Not available	NA	NA	NA	NA	2. Urban	03. 10-14 yrs	Unknown	04.Negative	Not available
IND8139	7	Female	TB	New case	Negative	Negative	NA	NA	NA	NA	NA	Not on treatment	Not available	NA	NA	NA	NA	2. Urban	02. 5-9 yrs	Unknown	04.Negative	Not available
IND8157	10	Female	TB	New case	Negative	Negative	NA	NA	NA	NA	NA	Not on treatment	Not available	NA	NA	NA	NA	2. Urban	03. 10-14 yrs	Unknown	04.Negative	Not available
IND8173	10	Male	TB	New case	Negative	Negative	NA	NA	NA	NA	NA	Not on treatment	Not available	NA	NA	NA	NA	2. Urban	03. 10-14 yrs	Unknown	04.Negative	Not available
IND8191	13	Female	TB	Previous TB	Positive	Positive	Rif Sensitive	DOTS Cat. II	Relapse	NA	No	On treatment	RNTCP treatment	NA	NA	NA	Parent TU	2. Urban	03. 10-14 yrs	Unknown	01.Rif Sensitiv	Not available
IND8238	13	Female	TB	New case	Negative	Negative	NA	NA	NA	NA	NA	Not on treatment	Not available	NA	NA	NA	NA	2. Urban	03. 10-14 yrs	Unknown	04.Negative	Not available
IND8268	12	Male	TB	New case	Negative	Negative	NA	NA	NA	NA	NA	Not on treatment	Not available	NA	NA	NA	NA	2. Urban	03. 10-14 yrs	Unknown	04.Negative	Not available
IND8295	13	Female	TB	New case	Negative	Negative	NA	NA	NA	NA	NA	Not on treatment	Not available	NA	NA	NA	NA	2. Urban	03. 10-14 yrs	Unknown	04.Negative	Not available
IND8311	9	Male	TB	New case	Negative	Negative	NA	NA	NA	NA	NA	Not on treatment	Not available	NA	NA	NA	NA	2. Urban	02. 5-9 yrs	Unknown	04.Negative	Not available
IND8318	8	Male	TB	New case	Negative	Negative	NA	NA	NA	NA	NA	Not on treatment	Not available	NA	NA	NA	NA	2. Urban	02. 5-9 yrs	Unknown	04.Negative	Not available
IND8347	14	Male	TB	New case	Negative	Negative	NA	NA	NA	NA	NA	Not on treatment	Not available	NA	NA	NA	NA	2. Urban	03. 10-14 yrs	Unknown	04.Negative	Not available
IND8359	10	Male	TB	New case	Negative	Negative	NA	NA	NA	NA	NA	Not on treatment	Not available	NA	NA	NA	NA	2. Urban	03. 10-14 yrs	Unknown	04.Negative	Not available
IND8362	8	Female	TB	New case	Negative	Negative	NA	NA	NA	NA	NA	Not on treatment	Not available	NA	NA	NA	NA	2. Urban	02. 5-9 yrs	Unknown	04.Negative	Not available
IND8373	12	Male	TB	New case	Negative	Negative	NA	NA	NA	NA	NA	Not on treatment	Not available	NA	NA	NA	NA	2. Urban	03. 10-14 yrs	Unknown	04.Negative	Not available
IND8418	14	Female	TB	New case	Positive	Positive	Rif Sensitive	DOTS Cat. I	Newly Initiated	NA	No	On treatment	RNTCP treatment	NA	NA	NA	Parent TU	2. Urban	03. 10-14 yrs	Unknown	01.Rif Sensitiv	Not available
IND8425	11	Male	TB	New case	Negative	Negative	NA	NA	NA	NA	NA	Not on treatment	Not available	NA	NA	NA	NA	2. Urban	03. 10-14 yrs	Unknown	04.Negative	Not available
IND8445	14	Female	TB	New case	Negative	Negative	NA	NA	NA	NA	NA	Not on treatment	Not available	NA	NA	NA	NA	2. Urban	03. 10-14 yrs	Unknown	04.Negative	Not available
IND8471	13	Female	TB	New case	Negative	Negative	NA	NA	NA	NA	NA	Not on treatment	Not available	NA	NA	NA	NA	2. Urban	03. 10-14 yrs	Unknown	04.Negative	Not available
IND8473	13	Male	TB	Previous TB	Negative	Negative	NA	NA	NA	NA	NA	Not on treatment	Not available	NA	NA	NA	NA	2. Urban	03. 10-14 yrs	Unknown	04.Negative	Not available
IND8497	11	Male	TB	New case	Negative	Negative	NA	NA	NA	NA	NA	Not on treatment	Not available	NA	NA	NA	NA	2. Urban	03. 10-14 yrs	Unknown	04.Negative	Not available
IND8511	10	Male	TB	New case	Negative	Negative	NA	NA	NA	NA	NA	Not on treatment	Not available	NA	NA	NA	NA	2. Urban	03. 10-14 yrs	Unknown	04.Negative	Not available
IND8517	13	Female	TB	New case	Negative	Negative	NA	NA	NA	NA	NA	Not on treatment	Not available	NA	NA	NA	NA	2. Urban	03. 10-14 yrs	Unknown	04.Negative	Not available
IND8534	14	Male	TB	New case	Negative	Negative	NA	NA	NA	NA	NA	Not on treatment	Not available	NA	NA	NA	NA	2. Urban	03. 10-14 yrs	Unknown	04.Negative	Not available
IND8539	13	Male	TB	New case	Negative	Negative	NA	NA	NA	NA	NA	Not on treatment	Not available	NA	NA	NA	NA	2. Urban	03. 10-14 yrs	Unknown	04.Negative	Not available
IND8543	9	Male	TB	New case	Negative	Negative	NA	NA	NA	NA	NA	Not on treatment	Not available	NA	NA	NA	NA	2. Urban	02. 5-9 yrs	Unknown	04.Negative	Not available
IND8551	12	Male	TB	New case	Negative	Negative	NA	NA	NA	NA	NA	Not on treatment	Not available	NA	NA	NA	NA	2. Urban	03. 10-14 yrs	Unknown	04.Negative	Not available
amr10072	12	Female	TB	New case	Negative	Negative	NA	NA	NA	NA	NA	Not on treatment	Not available	NA	NA	NA	NA	2. Urban	03. 10-14 yrs	Unknown	04.Negative	Not available
amr10102	13	Male	TB	New case	Negative	Negative	NA	NA	NA	NA	NA	Not on treatment	Not available	NA	NA	NA	NA	2. Urban	03. 10-14 yrs	Unknown	04.Negative	Not available
amr10140	11	Female	TB	New case	Negative	Negative	NA	NA	NA	NA	NA	Not on treatment	Not available	NA	NA	NA	NA	2. Urban	03. 10-14 yrs	Unknown	04.Negative	Not available
amr10202	8	Male	TB	New case	Negative	Negative	NA	NA	NA	NA	NA	Not on treatment	Not available	NA	NA	NA	NA	2. Urban	02. 5-9 yrs	Unknown	04.Negative	Not available
amr10209	12	Female	TB	New case	Negative	Negative	NA	NA	NA	NA	NA	Not on treatment	Not available	NA	NA	NA	NA	2. Urban	03. 10-14 yrs	Positive	04.Negative	Not available
amr10247	14	Female	TB	New case	Negative	Negative	NA	NA	NA	NA	NA	Not on treatment	Not available	NA	NA	NA	NA	2. Urban	03. 10-14 yrs	Unknown	04.Negative	Not available
amr10306	8	Female	TB	New case	Negative	Negative	NA	NA	NA	NA	NA	Not on treatment	Not available	NA	NA	NA	NA	2. Urban	02. 5-9 yrs	Unknown	04.Negative	Not available
amr10340	11	Female	TB	New case	Negative	Negative	NA	NA	NA	NA	NA	Not on treatment	Not available	NA	NA	NA	NA	2. Urban	03. 10-14 yrs	Unknown	04.Negative	Not available
amr10368	7	Female	TB	New case	Negative	Negative	NA	NA	NA	NA	NA	Not on treatment	Not available	NA	NA	NA	NA	2. Urban	02. 5-9 yrs	Unknown	04.Negative	Not available
amr10480	13	Female	TB	New case	Negative	Negative	NA	NA	NA	NA	NA	Not on treatment	Not available	NA	NA	NA	NA	2. Urban	03. 10-14 yrs	Positive	04.Negative	Not available
amr10508	14	Female	TB	New case	Negative	Negative	NA	NA	NA	NA	NA	Not on treatment	Not available	NA	NA	NA	NA	2. Urban	03. 10-14 yrs	Unknown	04.Negative	Not available
amr10555	8	Female	TB	New case	Negative	Negative	NA	NA	NA	NA	NA	Not on treatment	Not available	NA	NA	NA	NA	2. Urban	02. 5-9 yrs	Unknown	04.Negative	Not available
amr10560	11	Female	TB	New case	Negative	Negative	NA	NA	NA	NA	NA	Not on treatment	Not available	NA	NA	NA	NA	2. Urban	03. 10-14 yrs	Unknown	04.Negative	Not available
amr10570	13	Female	TB	New case	Negative	Negative	NA	NA	NA	NA	NA	Not on treatment	Not available	NA	NA	NA	NA	2. Urban	03. 10-14 yrs	Unknown	04.Negative	Not available
amr10594	14	Male	TB	New case	Negative	Negative	NA	NA	NA	NA	NA	Not on treatment	Not available	NA	NA	NA	NA	2. Urban	03. 10-14 yrs	Unknown	04.Negative	Not available
amr10612	11	Male	TB	New case	Negative	Negative	NA	NA	NA	NA	NA	Not on treatment	Not available	NA	NA	NA	NA	2. Urban	03. 10-14 yrs	Unknown	04.Negative	Not available
amr10618	11	Male	TB	New case	Negative	Negative	NA	NA	NA	NA	NA	Not on treatment	Not available	NA	NA	NA	NA	2. Urban	03. 10-14 yrs	Unknown	04.Negative	Not available
amr10619	14	Male	TB	New case	Negative	Negative	NA	NA	NA	NA	NA	Not on treatment	Not available	NA	NA	NA	NA	2. Urban	03. 10-14 yrs	Unknown	04.Negative	Not available
amr10621	12	Male	TB	New case	Negative	Negative	NA	NA	NA	NA	NA	Not on treatment	Not available	NA	NA	NA	NA	2. Urban	03. 10-14 yrs	Unknown	04.Negative	Not available
amr10625	11	Female	TB	New case	Negative	Negative	NA	NA	NA	NA	NA	Not on treatment	Not available	NA	NA	NA	NA	2. Urban	03. 10-14 yrs	Unknown	04.Negative	Not available
amr10633	11	Male	TB	New case	Negative	Negative	NA	NA	NA	NA	NA	Not on treatment	Not available	NA	NA	NA	NA	2. Urban	03. 10-14 yrs	Positive	04.Negative	Not available
amr1069	9	Female	TB	New case	Negative	Negative	NA	NA	NA	NA	NA	Not on treatment	Not available	NA	NA	NA	NA	2. Urban	02. 5-9 yrs	NA	04.Negative	Not available
amr10710	14	Male	TB	New case	Negative	Negative	NA	NA	NA	NA	NA	Not on treatment	Not available	NA	NA	NA	NA	2. Urban	03. 10-14 yrs	Unknown	04.Negative	Not available
amr10758	8	Male	TB	New case	Negative	Negative	NA	NA	NA	NA	NA	Not on treatment	Not available	NA	NA	NA	NA	2. Urban	02. 5-9 yrs	Unknown	04.Negative	Not available
amr10847	9	Male	TB	New case	Negative	Negative	NA	NA	NA	NA	NA	Not on treatment	Not available	NA	NA	NA	NA	2. Urban	02. 5-9 yrs	Unknown	04.Negative	Not available
amr10850	8	Male	TB	New case	Negative	Negative	NA	NA	NA	NA	NA	Not on treatment	Not available	NA	NA	NA	NA	2. Urban	02. 5-9 yrs	Unknown	04.Negative	Not available
amr10858	12	Female	TB	New case	Negative	Negative	NA	NA	NA	NA	NA	Not on treatment	Not available	NA	NA	NA	NA	2. Urban	03. 10-14 yrs	Unknown	04.Negative	Not available
amr10871	14	Male	TB	Previous TB	Negative	Negative	NA	NA	NA	NA	NA	Not on treatment	Not available	NA	NA	NA	NA	2. Urban	03. 10-14 yrs	Unknown	04.Negative	Not available
amr10896	10	Female	TB	New case	Negative	Negative	NA	NA	NA	NA	NA	Not on treatment	Not available	NA	NA	NA	NA	2. Urban	03. 10-14 yrs	Unknown	04.Negative	Not available
amr10916	7	Male	TB	New case	Negative	Negative	NA	NA	NA	NA	NA	Not on treatment	Not available	NA	NA	NA	NA	2. Urban	02. 5-9 yrs	Unknown	04.Negative	Not available
amr10983	8	Male	TB	New case	Negative	Negative	NA	NA	NA	NA	NA	Not on treatment	Not available	NA	NA	NA	NA	2. Urban	02. 5-9 yrs	Unknown	04.Negative	Not available
amr10995	13	Female	TB	New case	Negative	Negative	NA	NA	NA	NA	NA	Not on treatment	Not available	NA	NA	NA	NA	2. Urban	03. 10-14 yrs	Unknown	04.Negative	Not available
amr11003	11	Female	TB	New case	Positive	Positive	Rif Resistant	Non-RNTCP regimen	NA	NA	No	On treatment	Private treatment	NA	NA	NA	Parent TU	2. Urban	03. 10-14 yrs	Unknown	02.Rif Resistan	Not available
amr11008	13	Male	TB	New case	Negative	Negative	NA	NA	NA	NA	NA	Not on treatment	Not available	NA	NA	NA	NA	2. Urban	03. 10-14 yrs	Unknown	04.Negative	Not available
amr11009	7	Female	TB	New case	Negative	Negative	NA	NA	NA	NA	NA	Not on treatment	Not available	NA	NA	NA	NA	2. Urban	02. 5-9 yrs	Unknown	04.Negative	Not available
amr11010	9	Female	TB	New case	Negative	Negative	NA	NA	NA	NA	NA	Not on treatment	Not available	NA	NA	NA	NA	2. Urban	02. 5-9 yrs	Unknown	04.Negative	Not available
amr11014	7	Female	TB	New case	Negative	Negative	NA	NA	NA	NA	NA	Not on treatment	Not available	NA	NA	NA	NA	2. Urban	02. 5-9 yrs	Positive	04.Negative	Not available
amr11105	8	Male	DR-TB	Previous TB	Negative	Negative	NA	NA	NA	NA	NA	Not on treatment	Not available	NA	NA	NA	NA	2. Urban	02. 5-9 yrs	Positive	04.Negative	Not available
amr11113	12	Female	TB	New case	Negative	Negative	NA	NA	NA	NA	NA	Not on treatment	Not available	NA	NA	NA	NA	2. Urban	03. 10-14 yrs	Unknown	04.Negative	Not available
amr11115	14	Male	TB	New case	Negative	Negative	NA	NA	NA	NA	NA	Not on treatment	Not available	NA	NA	NA	NA	2. Urban	03. 10-14 yrs	Unknown	04.Negative	Not available
amr11139	8	Female	TB	New case	Negative	Negative	NA	NA	NA	NA	NA	Not on treatment	Not available	NA	NA	NA	NA	2. Urban	02. 5-9 yrs	Unknown	04.Negative	Not available
amr11142	13	Female	TB	New case	Negative	Negative	NA	NA	NA	NA	NA	Not on treatment	Not available	NA	NA	NA	NA	2. Urban	03. 10-14 yrs	Unknown	04.Negative	Not available
amr11166	9	Male	TB	New case	Negative	Negative	NA	NA	NA	NA	NA	Not on treatment	Not available	NA	NA	NA	NA	2. Urban	02. 5-9 yrs	Unknown	04.Negative	Not available
amr11200	14	Male	TB	New case	Negative	Negative	NA	NA	NA	NA	NA	Not on treatment	Not available	NA	NA	NA	NA	2. Urban	03. 10-14 yrs	Unknown	04.Negative	Not available
amr11237	10	Female	TB	New case	Negative	Negative	NA	NA	NA	NA	NA	Not on treatment	Not available	NA	NA	NA	NA	2. Urban	03. 10-14 yrs	Unknown	04.Negative	Not available
amr11265	8	Female	TB	New case	Negative	Negative	NA	NA	NA	NA	NA	Not on treatment	Not available	NA	NA	NA	NA	2. Urban	02. 5-9 yrs	Unknown	04.Negative	Not available
amr11275	11	Male	TB	New case	Negative	Negative	NA	NA	NA	NA	NA	Not on treatment	Not available	NA	NA	NA	NA	2. Urban	03. 10-14 yrs	Unknown	04.Negative	Not available
amr11290	13	Male	TB	New case	Negative	NA	NA	NA	NA	NA	NA	Not on treatment	Not available	NA	NA	NA	NA	2. Urban	03. 10-14 yrs	Unknown	04.Negative	Not available
amr11291	13	Male	TB	New case	Negative	NA	NA	NA	NA	NA	NA	Not on treatment	Not available	NA	NA	NA	NA	2. Urban	03. 10-14 yrs	Unknown	04.Negative	Not available
amr11292	13	Male	TB	New case	Negative	NA	NA	NA	NA	NA	NA	Not on treatment	Not available	NA	NA	NA	NA	2. Urban	03. 10-14 yrs	Unknown	04.Negative	Not available
amr11293	13	Male	TB	New case	Negative	NA	NA	NA	NA	NA	NA	Not on treatment	Not available	NA	NA	NA	NA	2. Urban	03. 10-14 yrs	Unknown	04.Negative	Not available
amr11294	12	Male	TB	New case	Negative	NA	NA	NA	NA	NA	NA	Not on treatment	Not available	NA	NA	NA	NA	2. Urban	03. 10-14 yrs	Unknown	04.Negative	Not available
amr11344	11	Male	TB	New case	Negative	Negative	NA	NA	NA	NA	NA	Not on treatment	Not available	NA	NA	NA	NA	2. Urban	03. 10-14 yrs	Unknown	04.Negative	Not available
amr11393	14	Male	DR-TB	Previous TB	Positive	Positive	Rif Sensitive	DOTS Cat. I	Newly Initiated	Failure	No	On treatment	RNTCP treatment	NA	NA	NA	Other TU	2. Urban	03. 10-14 yrs	Unknown	01.Rif Sensitiv	Failure
amr1195	11	Male	TB	New case	Positive	Positive	Rif Sensitive	DOTS Cat. I	Newly Initiated	Cured	No	On treatment	RNTCP treatment	NA	NA	NA	Parent TU	2. Urban	03. 10-14 yrs	Positive	01.Rif Sensitiv	Treatment success
amr1208	10	Male	TB	New case	Negative	Negative	NA	NA	NA	NA	NA	Not on treatment	Not available	NA	NA	NA	NA	2. Urban	03. 10-14 yrs	NA	04.Negative	Not available
amr1218	6	Male	TB	Previous TB	Negative	Negative	NA	NA	NA	NA	NA	Not on treatment	Not available	NA	NA	NA	NA	2. Urban	02. 5-9 yrs	NA	04.Negative	Not available
amr1264	14	Female	TB	New case	Negative	Negative	NA	NA	NA	NA	NA	Not on treatment	Not available	NA	NA	NA	NA	2. Urban	03. 10-14 yrs	NA	04.Negative	Not available
amr1268	14	Male	TB	New case	Negative	Negative	NA	NA	NA	NA	NA	Not on treatment	Not available	NA	NA	NA	NA	2. Urban	03. 10-14 yrs	NA	04.Negative	Not available
amr1285	9	Male	TB	New case	Negative	Negative	NA	NA	NA	NA	NA	Not on treatment	Not available	NA	NA	NA	NA	2. Urban	02. 5-9 yrs	NA	04.Negative	Not available
amr1395	13	Female	TB	New case	Negative	Negative	NA	NA	NA	NA	NA	Not on treatment	Not available	NA	NA	NA	NA	2. Urban	03. 10-14 yrs	NA	04.Negative	Not available
amr1475	14	Female	TB	New case	Negative	Negative	NA	NA	NA	NA	NA	Not on treatment	Not available	NA	NA	NA	NA	2. Urban	03. 10-14 yrs	NA	04.Negative	Not available
amr1477	13	Male	TB	New case	Negative	Negative	NA	NA	NA	NA	NA	Not on treatment	Not available	NA	NA	NA	NA	2. Urban	03. 10-14 yrs	NA	04.Negative	Not available
amr1492	12	Female	TB	New case	Negative	Negative	NA	NA	NA	NA	NA	Not on treatment	Not available	NA	NA	NA	NA	2. Urban	03. 10-14 yrs	NA	04.Negative	Not available
amr1510	8	Female	TB	New case	Negative	Negative	NA	NA	NA	NA	NA	Not on treatment	Not available	NA	NA	NA	NA	2. Urban	02. 5-9 yrs	NA	04.Negative	Not available
amr1532	13	Female	TB	New case	Negative	Negative	NA	NA	NA	NA	NA	Not on treatment	Not available	NA	NA	NA	NA	2. Urban	03. 10-14 yrs	NA	04.Negative	Not available
amr1535	12	Male	TB	New case	Negative	Negative	NA	NA	NA	NA	NA	Not on treatment	Not available	NA	NA	NA	NA	2. Urban	03. 10-14 yrs	NA	04.Negative	Not available
amr1542	12	Female	TB	New case	Negative	Negative	NA	NA	NA	NA	NA	Not on treatment	Not available	NA	NA	NA	NA	2. Urban	03. 10-14 yrs	NA	04.Negative	Not available
amr1547	11	Male	TB	New case	Negative	Negative	NA	NA	NA	NA	NA	Not on treatment	Not available	NA	NA	NA	NA	2. Urban	03. 10-14 yrs	NA	04.Negative	Not available
amr1566	13	Male	TB	New case	Negative	Negative	NA	NA	NA	NA	NA	Not on treatment	Not available	NA	NA	NA	NA	2. Urban	03. 10-14 yrs	NA	04.Negative	Not available
amr1582	11	Male	TB	New case	Negative	Negative	NA	NA	NA	NA	NA	Not on treatment	Not available	NA	NA	NA	NA	2. Urban	03. 10-14 yrs	NA	04.Negative	Not available
amr1635	11	Male	TB	New case	Negative	Negative	NA	NA	NA	NA	NA	Not on treatment	Not available	NA	NA	NA	NA	2. Urban	03. 10-14 yrs	NA	04.Negative	Not available
amr1678	6	Male	TB	New case	Negative	Negative	NA	NA	NA	NA	NA	Not on treatment	Not available	NA	NA	NA	NA	2. Urban	02. 5-9 yrs	Positive	04.Negative	Not available
amr1679	13	Male	TB	New case	Negative	Negative	NA	NA	NA	NA	NA	Not on treatment	Not available	NA	NA	NA	NA	2. Urban	03. 10-14 yrs	NA	04.Negative	Not available
amr1691	6	Male	TB	New case	Negative	Negative	NA	NA	NA	NA	NA	Not on treatment	Not available	NA	NA	NA	NA	2. Urban	02. 5-9 yrs	NA	04.Negative	Not available
amr1704	13	Male	TB	New case	Negative	Negative	NA	NA	NA	NA	NA	Not on treatment	Not available	NA	NA	NA	NA	2. Urban	03. 10-14 yrs	NA	04.Negative	Not available
amr1732	12	Male	TB	New case	Negative	Negative	NA	NA	NA	NA	NA	Not on treatment	Not available	NA	NA	NA	NA	2. Urban	03. 10-14 yrs	NA	04.Negative	Not available
amr1750	14	Male	TB	New case	Negative	Negative	NA	NA	NA	NA	NA	Not on treatment	Not available	NA	NA	NA	NA	2. Urban	03. 10-14 yrs	NA	04.Negative	Not available
amr1776	8	Female	TB	New case	Negative	Negative	NA	NA	NA	NA	NA	Not on treatment	Not available	NA	NA	NA	NA	2. Urban	02. 5-9 yrs	NA	04.Negative	Not available
amr1811	7	Male	TB	New case	Negative	Negative	NA	NA	NA	NA	NA	Not on treatment	Not available	NA	NA	NA	NA	2. Urban	02. 5-9 yrs	Positive	04.Negative	Not available
amr1850	12	Male	TB	New case	Negative	Negative	NA	NA	NA	NA	NA	Not on treatment	Not available	NA	NA	NA	NA	2. Urban	03. 10-14 yrs	NA	04.Negative	Not available
amr1854	9	Female	TB	New case	Negative	Negative	NA	NA	NA	NA	NA	Not on treatment	Not available	NA	NA	NA	NA	2. Urban	02. 5-9 yrs	NA	04.Negative	Not available
amr1856	11	Female	TB	New case	Negative	Negative	NA	NA	NA	NA	NA	Not on treatment	Not available	NA	NA	NA	NA	2. Urban	03. 10-14 yrs	NA	04.Negative	Not available
amr1869	7	Male	TB	New case	Negative	Negative	NA	NA	NA	NA	NA	Not on treatment	Not available	NA	NA	NA	NA	2. Urban	02. 5-9 yrs	NA	04.Negative	Not available
amr1882	8	Male	TB	New case	Negative	Positive	Rif Sensitive	DOTS Cat. I	Newly Initiated	Completed	No	On treatment	RNTCP treatment	NA	NA	NA	Other TU	2. Urban	02. 5-9 yrs	Positive	01.Rif Sensitiv	Treatment success
amr1987	5	Female	TB	New case	Negative	Negative	NA	DOTS Cat. I	Newly Initiated	Completed	No	On treatment	RNTCP treatment	NA	NA	NA	Other TU	2. Urban	02. 5-9 yrs	Unknown	03.Clinically d	Treatment success
amr1997	6	Female	TB	New case	Negative	Negative	NA	NA	NA	NA	NA	Not on treatment	Not available	NA	NA	NA	NA	2. Urban	02. 5-9 yrs	NA	04.Negative	Not available
amr2029	14	Female	TB	New case	Negative	Negative	NA	NA	NA	NA	NA	Not on treatment	Not available	NA	NA	NA	NA	2. Urban	03. 10-14 yrs	NA	04.Negative	Not available
amr2031	3	Female	TB	New case	Negative	Negative	NA	NA	NA	NA	NA	Not on treatment	Not available	NA	NA	NA	NA	2. Urban	01.Below 5	NA	04.Negative	Not available
amr2052	13	Male	TB	New case	Negative	Negative	NA	NA	NA	NA	NA	Not on treatment	Not available	NA	NA	NA	NA	2. Urban	03. 10-14 yrs	NA	04.Negative	Not available
amr2074	12	Female	TB	New case	Negative	Negative	NA	NA	NA	NA	NA	Not on treatment	Not available	NA	NA	NA	NA	2. Urban	03. 10-14 yrs	NA	04.Negative	Not available
amr2082	12	Male	TB	New case	Negative	Negative	NA	NA	NA	NA	NA	Not on treatment	Not available	NA	NA	NA	NA	2. Urban	03. 10-14 yrs	NA	04.Negative	Not available
amr2096	14	Male	TB	New case	Negative	Negative	NA	NA	NA	NA	NA	Not on treatment	Not available	NA	NA	NA	NA	2. Urban	03. 10-14 yrs	NA	04.Negative	Not available
amr2153	11	Male	TB	New case	Negative	Negative	NA	NA	NA	NA	NA	Not on treatment	Not available	NA	NA	NA	NA	2. Urban	03. 10-14 yrs	NA	04.Negative	Not available
amr2175	8	Female	TB	New case	Negative	Negative	NA	NA	NA	NA	NA	Not on treatment	Not available	NA	NA	NA	NA	2. Urban	02. 5-9 yrs	NA	04.Negative	Not available
amr2197	13	Female	TB	New case	Negative	Negative	NA	NA	NA	NA	NA	Not on treatment	Not available	NA	NA	NA	NA	2. Urban	03. 10-14 yrs	NA	04.Negative	Not available
amr2203	14	Female	TB	New case	Negative	Negative	NA	NA	NA	NA	NA	Not on treatment	Not available	NA	NA	NA	NA	2. Urban	03. 10-14 yrs	NA	04.Negative	Not available
amr2230	10	Male	TB	New case	Negative	Negative	NA	NA	NA	NA	NA	Not on treatment	Not available	NA	NA	NA	NA	2. Urban	03. 10-14 yrs	NA	04.Negative	Not available
amr2273	7	Male	TB	New case	Negative	Negative	NA	NA	NA	NA	NA	Not on treatment	Not available	NA	NA	NA	NA	2. Urban	02. 5-9 yrs	NA	04.Negative	Not available
amr2274	12	Female	TB	New case	Negative	Negative	NA	NA	NA	NA	NA	Not on treatment	Not available	NA	NA	NA	NA	2. Urban	03. 10-14 yrs	NA	04.Negative	Not available
amr2277	2	Male	TB	New case	Negative	Negative	NA	NA	NA	NA	NA	Not on treatment	Not available	NA	NA	NA	NA	2. Urban	01.Below 5	NA	04.Negative	Not available
amr2358	11	Female	TB	New case	Negative	Negative	NA	NA	NA	NA	NA	Not on treatment	Not available	NA	NA	NA	NA	2. Urban	03. 10-14 yrs	NA	04.Negative	Not available
amr2382	13	Female	TB	New case	Negative	Negative	NA	NA	NA	NA	NA	Not on treatment	Not available	NA	NA	NA	NA	2. Urban	03. 10-14 yrs	NA	04.Negative	Not available
amr2402	10	Female	TB	New case	Negative	Negative	NA	NA	NA	NA	NA	Not on treatment	Not available	NA	NA	NA	NA	2. Urban	03. 10-14 yrs	NA	04.Negative	Not available
amr2409	12	Female	TB	New case	Negative	Negative	NA	NA	NA	NA	NA	Not on treatment	Not available	NA	NA	NA	NA	2. Urban	03. 10-14 yrs	NA	04.Negative	Not available
amr2434	9	Male	TB	New case	Negative	Negative	NA	NA	NA	NA	NA	Not on treatment	Not available	NA	NA	NA	NA	2. Urban	02. 5-9 yrs	Unknown	04.Negative	Not available
amr2474	14	Female	TB	New case	Negative	Negative	NA	NA	NA	NA	NA	Not on treatment	Not available	NA	NA	NA	NA	2. Urban	03. 10-14 yrs	NA	04.Negative	Not available
amr2486	10	Female	TB	New case	Negative	Negative	NA	NA	NA	NA	NA	Not on treatment	Not available	NA	NA	NA	NA	2. Urban	03. 10-14 yrs	NA	04.Negative	Not available
amr2505	12	Male	TB	New case	Negative	Negative	NA	NA	NA	NA	NA	Not on treatment	Not available	NA	NA	NA	NA	2. Urban	03. 10-14 yrs	NA	04.Negative	Not available
amr2511	12	Male	TB	New case	Negative	Negative	NA	NA	NA	NA	NA	Not on treatment	Not available	NA	NA	NA	NA	2. Urban	03. 10-14 yrs	NA	04.Negative	Not available
amr2535	12	Male	TB	New case	Negative	Negative	NA	NA	NA	NA	NA	Not on treatment	Not available	NA	NA	NA	NA	2. Urban	03. 10-14 yrs	NA	04.Negative	Not available
amr2590	12	Female	TB	New case	Negative	Negative	NA	NA	NA	NA	NA	Not on treatment	Not available	NA	NA	NA	NA	2. Urban	03. 10-14 yrs	NA	04.Negative	Not available
amr2662	8	Female	TB	New case	Negative	Negative	NA	NA	NA	NA	NA	Not on treatment	Not available	NA	NA	NA	NA	2. Urban	02. 5-9 yrs	NA	04.Negative	Not available
amr2663	7	Female	TB	New case	Negative	Negative	NA	NA	NA	NA	NA	Not on treatment	Not available	NA	NA	NA	NA	2. Urban	02. 5-9 yrs	NA	04.Negative	Not available
amr2664	14	Female	TB	New case	Negative	Negative	NA	NA	NA	NA	NA	Not on treatment	Not available	NA	NA	NA	NA	2. Urban	03. 10-14 yrs	NA	04.Negative	Not available
amr2665	11	Female	TB	New case	Negative	Negative	NA	NA	NA	NA	NA	Not on treatment	Not available	NA	NA	NA	NA	2. Urban	03. 10-14 yrs	NA	04.Negative	Not available
amr2690	6	Female	TB	New case	Negative	Negative	NA	NA	NA	NA	NA	Not on treatment	Not available	NA	NA	NA	NA	2. Urban	02. 5-9 yrs	NA	04.Negative	Not available
amr2734	12	Female	TB	Previous TB	Negative	Negative	NA	NA	NA	NA	NA	Not on treatment	Not available	NA	NA	NA	NA	2. Urban	03. 10-14 yrs	NA	04.Negative	Not available
amr2755	7	Male	TB	New case	Negative	Negative	NA	NA	NA	NA	NA	Not on treatment	Not available	NA	NA	NA	NA	2. Urban	02. 5-9 yrs	NA	04.Negative	Not available
amr2773	10	Male	TB	New case	Negative	Negative	NA	NA	NA	NA	NA	Not on treatment	Not available	NA	NA	NA	NA	2. Urban	03. 10-14 yrs	NA	04.Negative	Not available
amr2799	13	Female	TB	New case	Negative	Negative	NA	NA	NA	NA	NA	Not on treatment	Not available	NA	NA	NA	NA	2. Urban	03. 10-14 yrs	NA	04.Negative	Not available
amr2838	12	Male	TB	New case	Negative	Negative	NA	NA	NA	NA	NA	Not on treatment	Not available	NA	NA	NA	NA	2. Urban	03. 10-14 yrs	NA	04.Negative	Not available
amr2849	10	Female	TB	New case	Negative	Negative	NA	NA	NA	NA	NA	Not on treatment	Not available	NA	NA	NA	NA	2. Urban	03. 10-14 yrs	NA	04.Negative	Not available
amr2890	13	Male	TB	New case	Negative	Negative	NA	NA	NA	NA	NA	Not on treatment	Not available	NA	NA	NA	NA	2. Urban	03. 10-14 yrs	NA	04.Negative	Not available
amr2906	8	Female	TB	New case	Negative	Negative	NA	NA	NA	NA	NA	Not on treatment	Not available	NA	NA	NA	NA	2. Urban	02. 5-9 yrs	NA	04.Negative	Not available
amr2920	14	Male	TB	New case	Negative	Negative	NA	NA	NA	NA	NA	Not on treatment	Not available	NA	NA	NA	NA	2. Urban	03. 10-14 yrs	NA	04.Negative	Not available
amr2938	13	Male	TB	New case	Negative	Negative	NA	NA	NA	NA	NA	Not on treatment	Not available	NA	NA	NA	NA	2. Urban	03. 10-14 yrs	Unknown	04.Negative	Not available
amr2976	10	Male	TB	New case	Negative	Negative	NA	NA	NA	NA	NA	Not on treatment	Not available	NA	NA	NA	NA	2. Urban	03. 10-14 yrs	NA	04.Negative	Not available
amr3276	13	Female	TB	New case	Negative	Negative	NA	NA	NA	NA	NA	Not on treatment	Not available	NA	NA	NA	NA	2. Urban	03. 10-14 yrs	Unknown	04.Negative	Not available
amr3386	8	Male	TB	New case	Negative	Negative	NA	NA	NA	NA	NA	Not on treatment	Not available	NA	NA	NA	NA	2. Urban	02. 5-9 yrs	Unknown	04.Negative	Not available
amr3387	13	Female	TB	New case	Negative	Negative	NA	NA	NA	NA	NA	Not on treatment	Not available	NA	NA	NA	NA	2. Urban	03. 10-14 yrs	Unknown	04.Negative	Not available
amr3395	14	Female	TB	New case	Negative	Negative	NA	DOTS Cat. I	Newly Initiated	Completed	NA	On treatment	RNTCP treatment	NA	NA	NA	NA	2. Urban	03. 10-14 yrs	Unknown	03.Clinically d	Treatment success
amr3409	11	Male	TB	New case	Negative	Negative	NA	NA	NA	NA	NA	Not on treatment	Not available	NA	NA	NA	NA	2. Urban	03. 10-14 yrs	Unknown	04.Negative	Not available
amr3416	13	Female	TB	New case	Negative	Negative	NA	NA	NA	NA	NA	Not on treatment	Not available	NA	NA	NA	NA	2. Urban	03. 10-14 yrs	Unknown	04.Negative	Not available
amr3429	14	Female	TB	New case	Negative	Positive	Rif Sensitive	DOTS Cat. I	Newly Initiated	Cured	No	On treatment	RNTCP treatment	NA	NA	NA	Other TU	2. Urban	03. 10-14 yrs	Unknown	01.Rif Sensitiv	Treatment success
amr3496	12	Male	TB	New case	Negative	Negative	NA	NA	NA	NA	NA	Not on treatment	Not available	NA	NA	NA	NA	2. Urban	03. 10-14 yrs	Unknown	04.Negative	Not available
amr3534	13	Male	TB	New case	Negative	Negative	NA	NA	NA	NA	NA	Not on treatment	Not available	NA	NA	NA	NA	2. Urban	03. 10-14 yrs	Unknown	04.Negative	Not available
amr3540	14	Female	TB	New case	Negative	Positive	Rif Sensitive	DOTS Cat. I	Newly Initiated	NA	No	On treatment	RNTCP treatment	NA	NA	NA	Other TU	2. Urban	03. 10-14 yrs	Unknown	01.Rif Sensitiv	Not available
amr3635	8	Female	TB	New case	Negative	Negative	NA	NA	NA	NA	NA	Not on treatment	Not available	NA	NA	NA	NA	2. Urban	02. 5-9 yrs	Unknown	04.Negative	Not available
amr3640	8	Male	TB	New case	Negative	Negative	NA	NA	NA	NA	NA	Not on treatment	Not available	NA	NA	NA	NA	2. Urban	02. 5-9 yrs	Unknown	04.Negative	Not available
amr3648	7	Female	TB	New case	Negative	Negative	NA	NA	NA	NA	NA	Not on treatment	Not available	NA	NA	NA	NA	2. Urban	02. 5-9 yrs	Unknown	04.Negative	Not available
amr3697	14	Male	TB	New case	Negative	Negative	NA	NA	NA	NA	NA	Not on treatment	Not available	NA	NA	NA	NA	2. Urban	03. 10-14 yrs	Unknown	04.Negative	Not available
amr3700	9	Male	TB	New case	Negative	Negative	NA	NA	NA	NA	NA	Not on treatment	Not available	NA	NA	NA	NA	2. Urban	02. 5-9 yrs	Unknown	04.Negative	Not available
amr4057	11	Male	TB	New case	Negative	Negative	NA	NA	NA	NA	NA	Not on treatment	Not available	NA	NA	NA	NA	2. Urban	03. 10-14 yrs	Unknown	04.Negative	Not available
amr4059	11	Male	TB	New case	Negative	Negative	NA	NA	NA	NA	NA	Not on treatment	Not available	NA	NA	NA	NA	2. Urban	03. 10-14 yrs	Unknown	04.Negative	Not available
amr4065	11	Female	TB	New case	Negative	Negative	NA	NA	NA	NA	NA	Not on treatment	Not available	NA	NA	NA	NA	2. Urban	03. 10-14 yrs	Unknown	04.Negative	Not available
amr4103	11	Male	TB	New case	Negative	Negative	NA	NA	NA	NA	NA	Not on treatment	Not available	NA	NA	NA	NA	2. Urban	03. 10-14 yrs	Unknown	04.Negative	Not available
amr4104	14	Female	TB	New case	Negative	Negative	NA	NA	NA	NA	NA	Not on treatment	Not available	NA	NA	NA	NA	2. Urban	03. 10-14 yrs	Unknown	04.Negative	Not available
amr4184	14	Male	TB	New case	Negative	Negative	NA	NA	NA	NA	NA	Not on treatment	Not available	NA	NA	NA	NA	2. Urban	03. 10-14 yrs	Unknown	04.Negative	Not available
amr4191	13	Male	TB	New case	Negative	Negative	NA	NA	NA	NA	NA	Not on treatment	Not available	NA	NA	NA	NA	2. Urban	03. 10-14 yrs	Unknown	04.Negative	Not available
amr4302	12	Female	TB	New case	Negative	Negative	NA	NA	NA	NA	NA	Not on treatment	Not available	NA	NA	NA	NA	2. Urban	03. 10-14 yrs	Unknown	04.Negative	Not available
amr4324	8	Female	TB	New case	Negative	Negative	NA	NA	NA	NA	NA	Not on treatment	Not available	NA	NA	NA	NA	2. Urban	02. 5-9 yrs	Unknown	04.Negative	Not available
amr4346	6	Female	TB	New case	Negative	Negative	NA	NA	NA	NA	NA	Not on treatment	Not available	NA	NA	NA	NA	2. Urban	02. 5-9 yrs	Unknown	04.Negative	Not available
amr4396	13	Female	TB	New case	Negative	Negative	NA	DOTS Cat. I	Newly Initiated	Completed	No	On treatment	RNTCP treatment	NA	NA	NA	Other TU	2. Urban	03. 10-14 yrs	Negative	03.Clinically d	Treatment success
amr4426	10	Female	TB	New case	Negative	Negative	NA	NA	NA	NA	NA	Not on treatment	Not available	NA	NA	NA	NA	2. Urban	03. 10-14 yrs	Positive	04.Negative	Not available
amr4448	13	Female	TB	New case	Negative	Negative	NA	NA	NA	NA	NA	Not on treatment	Not available	NA	NA	NA	NA	2. Urban	03. 10-14 yrs	Negative	04.Negative	Not available
amr4495	13	Male	TB	New case	Negative	Negative	NA	NA	NA	NA	NA	Not on treatment	Not available	NA	NA	NA	NA	2. Urban	03. 10-14 yrs	Positive	04.Negative	Not available
amr4497	10	Female	TB	New case	Negative	Negative	NA	NA	NA	NA	NA	Not on treatment	Not available	NA	NA	NA	NA	2. Urban	03. 10-14 yrs	Unknown	04.Negative	Not available
amr4521	11	Male	TB	New case	Negative	Negative	NA	NA	NA	NA	NA	Not on treatment	Not available	NA	NA	NA	NA	2. Urban	03. 10-14 yrs	Unknown	04.Negative	Not available
amr4640	9	Male	TB	New case	Negative	Negative	NA	NA	NA	NA	NA	Not on treatment	Not available	NA	NA	NA	NA	2. Urban	02. 5-9 yrs	Unknown	04.Negative	Not available
amr4659	14	Male	TB	Previous TB	Negative	Negative	NA	NA	NA	NA	NA	Not on treatment	Not available	NA	NA	NA	NA	2. Urban	03. 10-14 yrs	Unknown	04.Negative	Not available
amr4732	14	Female	TB	New case	Negative	Negative	NA	NA	NA	NA	NA	Not on treatment	Not available	NA	NA	NA	NA	2. Urban	03. 10-14 yrs	Unknown	04.Negative	Not available
amr4797	10	Female	TB	New case	Negative	Negative	NA	NA	NA	NA	NA	Not on treatment	Not available	NA	NA	NA	NA	2. Urban	03. 10-14 yrs	Unknown	04.Negative	Not available
amr4798	8	Male	TB	New case	Negative	Negative	NA	NA	NA	NA	NA	Not on treatment	Not available	NA	NA	NA	NA	2. Urban	02. 5-9 yrs	Unknown	04.Negative	Not available
amr4887	14	Male	TB	New case	Negative	Negative	NA	NA	NA	NA	NA	Not on treatment	Not available	NA	NA	NA	NA	2. Urban	03. 10-14 yrs	Unknown	04.Negative	Not available
amr4901	12	Male	TB	New case	Negative	Negative	NA	NA	NA	NA	NA	Not on treatment	Not available	NA	NA	NA	NA	2. Urban	03. 10-14 yrs	Unknown	04.Negative	Not available
amr4931	14	Female	TB	Previous TB	Negative	Negative	NA	NA	NA	NA	NA	Not on treatment	Not available	NA	NA	NA	NA	2. Urban	03. 10-14 yrs	Unknown	04.Negative	Not available
amr4933	13	Male	TB	New case	Negative	Negative	NA	NA	NA	NA	NA	Not on treatment	Not available	NA	NA	NA	NA	2. Urban	03. 10-14 yrs	Unknown	04.Negative	Not available
amr5015	11	Female	TB	New case	Negative	Negative	NA	DOTS Cat. I	Newly Initiated	Completed	No	On treatment	RNTCP treatment	NA	NA	NA	Other TU	2. Urban	03. 10-14 yrs	Unknown	03.Clinically d	Treatment success
amr5047	3	Male	TB	New case	Negative	Negative	NA	NA	NA	NA	NA	Not on treatment	Not available	NA	NA	NA	NA	2. Urban	01.Below 5	Negative	04.Negative	Not available
amr5135	13	Male	TB	New case	Negative	Negative	NA	NA	NA	NA	NA	Not on treatment	Not available	NA	NA	NA	NA	2. Urban	03. 10-14 yrs	Unknown	04.Negative	Not available
amr5136	13	Male	TB	New case	Negative	Negative	NA	NA	NA	NA	NA	Not on treatment	Not available	NA	NA	NA	NA	2. Urban	03. 10-14 yrs	Unknown	04.Negative	Not available
amr5228	14	Male	TB	New case	Negative	Negative	NA	NA	NA	NA	NA	Not on treatment	Not available	NA	NA	NA	NA	2. Urban	03. 10-14 yrs	Unknown	04.Negative	Not available
amr5256	13	Female	TB	New case	Negative	Negative	NA	NA	NA	NA	NA	Not on treatment	Not available	NA	NA	NA	NA	2. Urban	03. 10-14 yrs	Unknown	04.Negative	Not available
amr5303	11	Male	TB	New case	Negative	Negative	NA	NA	NA	NA	NA	Not on treatment	Not available	NA	NA	NA	NA	2. Urban	03. 10-14 yrs	Unknown	04.Negative	Not available
amr5309	13	Male	TB	New case	Negative	Negative	NA	DOTS Cat. I	Newly Initiated	Completed	No	On treatment	RNTCP treatment	NA	NA	NA	Parent TU	2. Urban	03. 10-14 yrs	Unknown	03.Clinically d	Treatment success
amr5326	11	Male	TB	New case	Negative	Negative	NA	NA	NA	NA	NA	Not on treatment	Not available	NA	NA	NA	NA	2. Urban	03. 10-14 yrs	Unknown	04.Negative	Not available
amr5403	13	Male	TB	New case	Negative	Negative	NA	NA	NA	NA	NA	Not on treatment	Not available	NA	NA	NA	NA	2. Urban	03. 10-14 yrs	Negative	04.Negative	Not available
amr5438	12	Male	TB	Previous TB	Negative	Negative	NA	NA	NA	NA	NA	Not on treatment	Not available	NA	NA	NA	NA	2. Urban	03. 10-14 yrs	Unknown	04.Negative	Not available
amr5516	12	Female	TB	New case	Negative	Negative	NA	NA	NA	NA	NA	Not on treatment	Not available	NA	NA	NA	NA	2. Urban	03. 10-14 yrs	Unknown	04.Negative	Not available
amr5522	14	Male	TB	New case	Negative	Negative	NA	NA	NA	NA	NA	Not on treatment	Not available	NA	NA	NA	NA	2. Urban	03. 10-14 yrs	Negative	04.Negative	Not available
amr5596	10	Male	TB	New case	Negative	Negative	NA	NA	NA	NA	NA	Not on treatment	Not available	NA	NA	NA	NA	2. Urban	03. 10-14 yrs	Unknown	04.Negative	Not available
amr5629	13	Male	TB	New case	Negative	Negative	NA	NA	NA	NA	NA	Not on treatment	Not available	NA	NA	NA	NA	2. Urban	03. 10-14 yrs	Unknown	04.Negative	Not available
amr5694	12	Male	TB	New case	Negative	Negative	NA	NA	NA	NA	NA	Not on treatment	Not available	NA	NA	NA	NA	2. Urban	03. 10-14 yrs	Unknown	04.Negative	Not available
amr5761	13	Male	TB	New case	Negative	Negative	NA	NA	NA	NA	NA	Not on treatment	Not available	NA	NA	NA	NA	2. Urban	03. 10-14 yrs	Unknown	04.Negative	Not available
amr5768	7	Female	TB	New case	Negative	Negative	NA	NA	NA	NA	NA	Not on treatment	Not available	NA	NA	NA	NA	2. Urban	02. 5-9 yrs	Unknown	04.Negative	Not available
amr5770	10	Male	TB	New case	Negative	Negative	NA	NA	NA	NA	NA	Not on treatment	Not available	NA	NA	NA	NA	2. Urban	03. 10-14 yrs	Unknown	04.Negative	Not available
amr5771	10	Female	TB	New case	Negative	Negative	NA	NA	NA	NA	NA	Not on treatment	Not available	NA	NA	NA	NA	2. Urban	03. 10-14 yrs	Unknown	04.Negative	Not available
amr5790	12	Male	TB	New case	Negative	Negative	NA	NA	NA	NA	NA	Not on treatment	Not available	NA	NA	NA	NA	2. Urban	03. 10-14 yrs	Unknown	04.Negative	Not available
amr5809	11	Male	TB	New case	Negative	Negative	NA	NA	NA	NA	NA	Not on treatment	Not available	NA	NA	NA	NA	2. Urban	03. 10-14 yrs	Unknown	04.Negative	Not available
amr5812	9	Male	TB	New case	Negative	Negative	NA	NA	NA	NA	NA	Not on treatment	Not available	NA	NA	NA	NA	2. Urban	02. 5-9 yrs	Unknown	04.Negative	Not available
amr5822	12	Male	TB	New case	Negative	Negative	NA	NA	NA	NA	NA	Not on treatment	Not available	NA	NA	NA	NA	2. Urban	03. 10-14 yrs	Unknown	04.Negative	Not available
amr5841	12	Male	TB	New case	Negative	Negative	NA	NA	NA	NA	NA	Not on treatment	Not available	NA	NA	NA	NA	2. Urban	03. 10-14 yrs	Negative	04.Negative	Not available
amr5879	12	Female	TB	New case	Negative	Negative	NA	NA	NA	NA	NA	Not on treatment	Not available	NA	NA	NA	NA	2. Urban	03. 10-14 yrs	Unknown	04.Negative	Not available
amr5896	13	Female	TB	New case	Positive	Positive	Rif Sensitive	DOTS Cat. I	Newly Initiated	Cured	No	On treatment	RNTCP treatment	NA	NA	NA	Parent TU	2. Urban	03. 10-14 yrs	Unknown	01.Rif Sensitiv	Treatment success
amr6002	7	Female	TB	New case	Negative	Negative	NA	DOTS Cat. I	Newly Initiated	Completed	No	On treatment	RNTCP treatment	NA	NA	NA	Parent TU	2. Urban	02. 5-9 yrs	Unknown	03.Clinically d	Treatment success
amr6106	5	Male	TB	New case	Negative	Negative	NA	NA	NA	NA	NA	Not on treatment	Not available	NA	NA	NA	NA	2. Urban	02. 5-9 yrs	Unknown	04.Negative	Not available
amr6108	12	Male	TB	New case	Negative	Negative	NA	NA	NA	NA	NA	Not on treatment	Not available	NA	NA	NA	NA	2. Urban	03. 10-14 yrs	Unknown	04.Negative	Not available
amr6123	4	Male	TB	New case	Negative	Negative	NA	NA	NA	NA	NA	Not on treatment	Not available	NA	NA	NA	NA	2. Urban	01.Below 5	Unknown	04.Negative	Not available
amr6144	13	Male	TB	New case	Negative	Negative	NA	NA	NA	NA	NA	Not on treatment	Not available	NA	NA	NA	NA	2. Urban	03. 10-14 yrs	Unknown	04.Negative	Not available
amr6160	14	Male	TB	New case	Negative	Negative	NA	NA	NA	NA	NA	Not on treatment	Not available	NA	NA	NA	NA	2. Urban	03. 10-14 yrs	Unknown	04.Negative	Not available
amr6452	7	Female	TB	New case	Negative	Negative	NA	NA	NA	NA	NA	Not on treatment	Not available	NA	NA	NA	NA	2. Urban	02. 5-9 yrs	Unknown	04.Negative	Not available
amr6468	9	Female	TB	New case	Negative	Negative	NA	NA	NA	NA	Yes	Not on treatment	Not available	NA	NA	NA	NA	2. Urban	02. 5-9 yrs	Unknown	04.Negative	Not available
amr6633	7	Male	TB	New case	Negative	Negative	NA	NA	NA	NA	NA	Not on treatment	Not available	NA	NA	NA	NA	2. Urban	02. 5-9 yrs	Unknown	04.Negative	Not available
amr6707	14	Male	TB	New case	Positive	Positive	Rif Sensitive	DOTS Cat. I	Newly Initiated	Cured	No	On treatment	RNTCP treatment	NA	NA	NA	Parent TU	2. Urban	03. 10-14 yrs	Unknown	01.Rif Sensitiv	Treatment success
amr6713	12	Male	TB	New case	Positive	Positive	Rif Sensitive	DOTS Cat. I	Newly Initiated	Cured	No	On treatment	RNTCP treatment	NA	NA	NA	Parent TU	2. Urban	03. 10-14 yrs	Unknown	01.Rif Sensitiv	Treatment success
amr6741	12	Male	TB	New case	Negative	Negative	NA	NA	NA	NA	NA	Not on treatment	Not available	NA	NA	NA	NA	2. Urban	03. 10-14 yrs	Unknown	04.Negative	Not available
amr6743	10	Male	TB	New case	Negative	Negative	NA	NA	NA	NA	NA	Not on treatment	Not available	NA	NA	NA	NA	2. Urban	03. 10-14 yrs	Unknown	04.Negative	Not available
amr6764	10	Female	TB	New case	Negative	Negative	NA	NA	NA	NA	NA	Not on treatment	Not available	NA	NA	NA	NA	2. Urban	03. 10-14 yrs	Unknown	04.Negative	Not available
amr6778	8	Female	TB	New case	Negative	Negative	NA	NA	NA	NA	NA	Not on treatment	Not available	NA	NA	NA	NA	2. Urban	02. 5-9 yrs	Positive	04.Negative	Not available
amr6799	14	Female	TB	New case	Negative	Negative	NA	NA	NA	NA	NA	Not on treatment	Not available	NA	NA	NA	NA	2. Urban	03. 10-14 yrs	Unknown	04.Negative	Not available
amr6838	11	Female	TB	New case	Negative	Negative	NA	NA	NA	NA	NA	Not on treatment	Not available	NA	NA	NA	NA	2. Urban	03. 10-14 yrs	Unknown	04.Negative	Not available
amr6840	13	Female	TB	New case	Negative	Negative	NA	NA	NA	NA	NA	Not on treatment	Not available	NA	NA	NA	NA	2. Urban	03. 10-14 yrs	Unknown	04.Negative	Not available
amr6850	13	Female	TB	New case	Positive	Positive	Rif Sensitive	DOTS Cat. I	Newly Initiated	Completed	No	On treatment	RNTCP treatment	NA	NA	NA	Other TU	2. Urban	03. 10-14 yrs	Unknown	01.Rif Sensitiv	Treatment success
amr6923	10	Female	TB	New case	Negative	Negative	NA	NA	NA	NA	NA	Not on treatment	Not available	NA	NA	NA	NA	2. Urban	03. 10-14 yrs	Unknown	04.Negative	Not available
amr7116	9	Male	TB	New case	Negative	Negative	NA	DOTS Cat. I	Newly Initiated	NA	No	On treatment	RNTCP treatment	NA	NA	NA	Other TU	2. Urban	02. 5-9 yrs	Unknown	03.Clinically d	Not available
amr7142	12	Male	TB	New case	Negative	Negative	NA	NA	NA	NA	NA	Not on treatment	Not available	NA	NA	NA	NA	2. Urban	03. 10-14 yrs	Unknown	04.Negative	Not available
amr7152	11	Male	TB	New case	Negative	Negative	NA	NA	NA	NA	NA	Not on treatment	Not available	NA	NA	NA	NA	2. Urban	03. 10-14 yrs	Positive	04.Negative	Not available
amr7174	13	Male	TB	New case	Negative	Negative	NA	NA	NA	NA	NA	Not on treatment	Not available	NA	NA	NA	NA	2. Urban	03. 10-14 yrs	Unknown	04.Negative	Not available
amr7200	14	Male	TB	New case	Negative	Negative	NA	NA	NA	NA	NA	Not on treatment	Not available	NA	NA	NA	NA	2. Urban	03. 10-14 yrs	Unknown	04.Negative	Not available
amr7448	7	Male	TB	New case	Negative	Negative	NA	NA	NA	NA	NA	Not on treatment	Not available	NA	NA	NA	NA	2. Urban	02. 5-9 yrs	Unknown	04.Negative	Not available
amr7486	11	Female	TB	New case	Negative	Negative	NA	NA	NA	NA	NA	Not on treatment	Not available	NA	NA	NA	NA	2. Urban	03. 10-14 yrs	Unknown	04.Negative	Not available
amr7487	12	Male	TB	New case	Negative	Negative	NA	NA	NA	NA	NA	Not on treatment	Not available	NA	NA	NA	NA	2. Urban	03. 10-14 yrs	Unknown	04.Negative	Not available
amr7506	13	Female	TB	New case	Negative	Negative	NA	NA	NA	NA	NA	Not on treatment	Not available	NA	NA	NA	NA	2. Urban	03. 10-14 yrs	Unknown	04.Negative	Not available
amr7509	13	Male	TB	New case	Negative	Negative	NA	NA	NA	NA	NA	Not on treatment	Not available	NA	NA	NA	NA	2. Urban	03. 10-14 yrs	Unknown	04.Negative	Not available
amr7514	11	Female	TB	New case	Negative	Negative	NA	NA	NA	NA	NA	Not on treatment	Not available	NA	NA	NA	NA	2. Urban	03. 10-14 yrs	Unknown	04.Negative	Not available
amr7577	13	Male	TB	New case	Negative	Negative	NA	NA	NA	NA	NA	Not on treatment	Not available	NA	NA	NA	NA	2. Urban	03. 10-14 yrs	Unknown	04.Negative	Not available
amr7633	14	Male	TB	New case	Negative	Negative	NA	NA	NA	NA	NA	Not on treatment	Not available	NA	NA	NA	NA	2. Urban	03. 10-14 yrs	Unknown	04.Negative	Not available
amr7695	13	Female	TB	New case	Negative	Negative	NA	NA	NA	NA	NA	Not on treatment	Not available	NA	NA	NA	NA	2. Urban	03. 10-14 yrs	Positive	04.Negative	Not available
amr7696	14	Female	TB	New case	Negative	Negative	NA	NA	NA	NA	NA	Not on treatment	Not available	NA	NA	NA	NA	2. Urban	03. 10-14 yrs	Unknown	04.Negative	Not available
amr7713	11	Male	TB	New case	Negative	Negative	NA	NA	NA	NA	NA	Not on treatment	Not available	NA	NA	NA	NA	2. Urban	03. 10-14 yrs	Unknown	04.Negative	Not available
amr7714	9	Male	TB	New case	Positive	Positive	Rif Sensitive	DOTS Cat. I	Newly Initiated	NA	No	On treatment	RNTCP treatment	NA	NA	NA	Parent TU	2. Urban	02. 5-9 yrs	Unknown	01.Rif Sensitiv	Not available
amr7729	10	Female	TB	New case	Negative	Negative	NA	NA	NA	NA	NA	Not on treatment	Not available	NA	NA	NA	NA	2. Urban	03. 10-14 yrs	Positive	04.Negative	Not available
amr7840	13	Male	TB	New case	Negative	Negative	NA	NA	NA	NA	NA	Not on treatment	Not available	NA	NA	NA	NA	2. Urban	03. 10-14 yrs	Unknown	04.Negative	Not available
amr7887	9	Male	TB	New case	Negative	Negative	NA	NA	NA	NA	NA	Not on treatment	Not available	NA	NA	NA	NA	2. Urban	02. 5-9 yrs	Unknown	04.Negative	Not available
amr7915	14	Female	TB	New case	Negative	Negative	NA	NA	NA	NA	NA	Not on treatment	Not available	NA	NA	NA	NA	2. Urban	03. 10-14 yrs	Unknown	04.Negative	Not available
amr7951	11	Female	TB	New case	Negative	Negative	NA	NA	NA	NA	NA	Not on treatment	Not available	NA	NA	NA	NA	2. Urban	03. 10-14 yrs	Unknown	04.Negative	Not available
amr7967	10	Male	TB	New case	Negative	Negative	NA	NA	NA	NA	NA	Not on treatment	Not available	NA	NA	NA	NA	2. Urban	03. 10-14 yrs	Unknown	04.Negative	Not available
amr8070	7	Female	TB	New case	Negative	Negative	NA	NA	NA	NA	NA	Not on treatment	Not available	NA	NA	NA	NA	2. Urban	02. 5-9 yrs	Unknown	04.Negative	Not available
amr8101	14	Female	TB	New case	Negative	Negative	NA	DOTS Cat. II	Other	NA	No	On treatment	RNTCP treatment	NA	NA	NA	Other TU	2. Urban	03. 10-14 yrs	Unknown	03.Clinically d	Not available
amr8128	4	Female	TB	New case	Negative	Negative	NA	NA	NA	NA	NA	Not on treatment	Not available	NA	NA	NA	NA	2. Urban	01.Below 5	Unknown	04.Negative	Not available
amr8156	9	Male	TB	New case	Negative	Negative	NA	DOTS Cat. I	Newly Initiated	NA	No	On treatment	RNTCP treatment	NA	NA	NA	Other TU	2. Urban	02. 5-9 yrs	Negative	03.Clinically d	Not available
amr8200	13	Female	TB	New case	Negative	Negative	NA	NA	NA	NA	NA	Not on treatment	Not available	NA	NA	NA	NA	2. Urban	03. 10-14 yrs	Unknown	04.Negative	Not available
amr8222	9	Female	TB	New case	Negative	Negative	NA	NA	NA	NA	NA	Not on treatment	Not available	NA	NA	NA	NA	2. Urban	02. 5-9 yrs	Unknown	04.Negative	Not available
amr8317	8	Female	TB	New case	Negative	Negative	NA	NA	NA	NA	NA	Not on treatment	Not available	NA	NA	NA	NA	2. Urban	02. 5-9 yrs	Unknown	04.Negative	Not available
amr8324	14	Female	TB	New case	Negative	Negative	NA	NA	NA	NA	NA	Not on treatment	Not available	NA	NA	NA	NA	2. Urban	03. 10-14 yrs	Unknown	04.Negative	Not available
amr8344	12	Female	TB	New case	Negative	Negative	NA	NA	NA	NA	NA	Not on treatment	Not available	NA	NA	NA	NA	2. Urban	03. 10-14 yrs	Unknown	04.Negative	Not available
amr8363	11	Female	TB	New case	Negative	Negative	NA	NA	NA	NA	NA	Not on treatment	Not available	NA	NA	NA	NA	2. Urban	03. 10-14 yrs	Unknown	04.Negative	Not available
amr8387	11	Female	TB	New case	Negative	Positive	Rif Sensitive	DOTS Cat. I	Newly Initiated	NA	No	On treatment	RNTCP treatment	NA	NA	NA	Parent TU	2. Urban	03. 10-14 yrs	Negative	01.Rif Sensitiv	Not available
amr8462	11	Female	TB	New case	Negative	Negative	NA	NA	NA	NA	NA	Not on treatment	Not available	NA	NA	NA	NA	2. Urban	03. 10-14 yrs	Unknown	04.Negative	Not available
amr8508	10	Female	DR-TB	Previous TB	Negative	Positive	Rif Sensitive	DOTS Cat. I	Newly Initiated	Cured	No	On treatment	RNTCP treatment	NA	NA	NA	Other TU	2. Urban	03. 10-14 yrs	Negative	01.Rif Sensitiv	Treatment success
amr8522	10	Male	TB	New case	Negative	Negative	NA	NA	NA	NA	NA	Not on treatment	Not available	NA	NA	NA	NA	2. Urban	03. 10-14 yrs	Unknown	04.Negative	Not available
amr8523	13	Male	TB	New case	Negative	Negative	NA	NA	NA	NA	NA	Not on treatment	Not available	NA	NA	NA	NA	2. Urban	03. 10-14 yrs	Unknown	04.Negative	Not available
amr8593	14	Female	TB	New case	Negative	Negative	NA	NA	NA	NA	NA	Not on treatment	Not available	NA	NA	NA	NA	2. Urban	03. 10-14 yrs	Unknown	04.Negative	Not available
amr8694	12	Female	TB	New case	Negative	Negative	NA	NA	NA	NA	NA	Not on treatment	Not available	NA	NA	NA	NA	2. Urban	03. 10-14 yrs	Unknown	04.Negative	Not available
amr8715	7	Female	TB	New case	Negative	Negative	NA	NA	NA	NA	NA	Not on treatment	Not available	NA	NA	NA	NA	2. Urban	02. 5-9 yrs	Unknown	04.Negative	Not available
amr8716	11	Male	TB	New case	Negative	Negative	NA	NA	NA	NA	NA	Not on treatment	Not available	NA	NA	NA	NA	2. Urban	03. 10-14 yrs	Unknown	04.Negative	Not available
amr8719	12	Female	TB	New case	Negative	Negative	NA	NA	NA	NA	NA	Not on treatment	Not available	NA	NA	NA	NA	2. Urban	03. 10-14 yrs	Unknown	04.Negative	Not available
amr8724	14	Female	TB	New case	Negative	Negative	NA	NA	NA	NA	NA	Not on treatment	Not available	NA	NA	NA	NA	2. Urban	03. 10-14 yrs	Unknown	04.Negative	Not available
amr8739	9	Female	TB	New case	Negative	Negative	NA	NA	NA	NA	NA	Not on treatment	Not available	NA	NA	NA	NA	2. Urban	02. 5-9 yrs	Unknown	04.Negative	Not available
amr8785	14	Male	TB	New case	Negative	Negative	NA	NA	NA	NA	NA	Not on treatment	Not available	NA	NA	NA	NA	2. Urban	03. 10-14 yrs	Unknown	04.Negative	Not available
amr8814	5	Male	TB	New case	Negative	Negative	NA	NA	NA	NA	NA	Not on treatment	Not available	NA	NA	NA	NA	2. Urban	02. 5-9 yrs	Unknown	04.Negative	Not available
amr8876	13	Male	TB	New case	Negative	Negative	NA	NA	NA	NA	NA	Not on treatment	Not available	NA	NA	NA	NA	2. Urban	03. 10-14 yrs	Unknown	04.Negative	Not available
amr8911	14	Female	TB	New case	Negative	Negative	NA	NA	NA	NA	NA	Not on treatment	Not available	NA	NA	NA	NA	2. Urban	03. 10-14 yrs	Unknown	04.Negative	Not available
amr8922	8	Female	TB	New case	Negative	Negative	NA	NA	NA	NA	NA	Not on treatment	Not available	NA	NA	NA	NA	2. Urban	02. 5-9 yrs	Unknown	04.Negative	Not available
amr8958	10	Female	TB	New case	Negative	Negative	NA	NA	NA	NA	NA	Not on treatment	Not available	NA	NA	NA	NA	2. Urban	03. 10-14 yrs	Unknown	04.Negative	Not available
amr8972	8	Female	TB	New case	Negative	Positive	Rif Sensitive	DOTS Cat. I	Newly Initiated	NA	No	On treatment	RNTCP treatment	NA	NA	NA	Other TU	2. Urban	02. 5-9 yrs	Positive	01.Rif Sensitiv	Not available
amr8993	10	Female	TB	New case	Negative	Negative	NA	DOTS Cat. I	Newly Initiated	NA	No	On treatment	RNTCP treatment	NA	NA	NA	Parent TU	2. Urban	03. 10-14 yrs	Unknown	03.Clinically d	Not available
amr8994	8	Male	TB	New case	Negative	Negative	NA	NA	NA	NA	NA	Not on treatment	Not available	NA	NA	NA	NA	2. Urban	02. 5-9 yrs	Unknown	04.Negative	Not available
amr9011	12	Male	TB	Previous TB	Negative	Negative	NA	NA	NA	NA	NA	Not on treatment	Not available	NA	NA	NA	NA	2. Urban	03. 10-14 yrs	Unknown	04.Negative	Not available
amr9025	9	Female	TB	New case	Negative	Negative	NA	NA	NA	NA	NA	Not on treatment	Not available	NA	NA	NA	NA	2. Urban	02. 5-9 yrs	Unknown	04.Negative	Not available
amr9030	14	Male	TB	New case	Negative	Negative	NA	NA	NA	NA	NA	Not on treatment	Not available	NA	NA	NA	NA	2. Urban	03. 10-14 yrs	Unknown	04.Negative	Not available
amr9034	12	Male	TB	New case	Negative	Negative	NA	NA	NA	NA	NA	Not on treatment	Not available	NA	NA	NA	NA	2. Urban	03. 10-14 yrs	Unknown	04.Negative	Not available
amr9065	11	Male	TB	New case	Negative	Negative	NA	NA	NA	NA	NA	Not on treatment	Not available	NA	NA	NA	NA	2. Urban	03. 10-14 yrs	Unknown	04.Negative	Not available
amr9096	12	Female	TB	New case	Negative	Negative	NA	NA	NA	NA	NA	Not on treatment	Not available	NA	NA	NA	NA	2. Urban	03. 10-14 yrs	Unknown	04.Negative	Not available
amr9103	13	Male	TB	New case	Negative	Negative	NA	NA	NA	NA	NA	Not on treatment	Not available	NA	NA	NA	NA	2. Urban	03. 10-14 yrs	Unknown	04.Negative	Not available
amr9114	12	Male	TB	New case	Negative	Negative	NA	NA	NA	NA	NA	Not on treatment	Not available	NA	NA	NA	NA	2. Urban	03. 10-14 yrs	Negative	04.Negative	Not available
amr9181	12	Male	TB	New case	Negative	Negative	NA	NA	NA	NA	NA	Not on treatment	Not available	NA	NA	NA	NA	2. Urban	03. 10-14 yrs	Unknown	04.Negative	Not available
amr9188	9	Male	TB	New case	Negative	Negative	NA	NA	NA	NA	NA	Not on treatment	Not available	NA	NA	NA	NA	2. Urban	02. 5-9 yrs	Unknown	04.Negative	Not available
amr9198	8	Female	TB	New case	Negative	Negative	NA	NA	NA	NA	NA	Not on treatment	Not available	NA	NA	NA	NA	2. Urban	02. 5-9 yrs	Unknown	04.Negative	Not available
amr9250	12	Female	TB	New case	Negative	Negative	NA	NA	NA	NA	NA	Not on treatment	Not available	NA	NA	NA	NA	2. Urban	03. 10-14 yrs	Negative	04.Negative	Not available
amr9280	14	Male	TB	New case	Negative	Negative	NA	DOTS Cat. I	Newly Initiated	NA	No	On treatment	RNTCP treatment	NA	NA	NA	Other TU	2. Urban	03. 10-14 yrs	Unknown	03.Clinically d	Not available
amr9284	7	Male	TB	New case	Negative	Negative	NA	NA	NA	NA	NA	Not on treatment	Not available	NA	NA	NA	NA	2. Urban	02. 5-9 yrs	Unknown	04.Negative	Not available
amr9296	11	Male	TB	New case	Negative	Negative	NA	NA	NA	NA	NA	Not on treatment	Not available	NA	NA	NA	NA	2. Urban	03. 10-14 yrs	Unknown	04.Negative	Not available
amr9315	11	Female	TB	New case	Negative	Negative	NA	NA	NA	NA	NA	Not on treatment	Not available	NA	NA	NA	NA	2. Urban	03. 10-14 yrs	Unknown	04.Negative	Not available
amr9316	14	Female	TB	New case	Negative	Positive	Rif Sensitive	DOTS Cat. I	Newly Initiated	NA	No	On treatment	RNTCP treatment	NA	NA	NA	Parent TU	2. Urban	03. 10-14 yrs	Unknown	01.Rif Sensitiv	Not available
amr9425	14	Female	TB	New case	Negative	Negative	NA	NA	NA	NA	NA	Not on treatment	Not available	NA	NA	NA	NA	2. Urban	03. 10-14 yrs	Unknown	04.Negative	Not available
amr9433	10	Male	TB	New case	Negative	Negative	NA	NA	NA	NA	NA	Not on treatment	Not available	NA	NA	NA	NA	2. Urban	03. 10-14 yrs	Positive	04.Negative	Not available
amr9471	13	Female	TB	New case	Negative	Negative	NA	NA	NA	NA	NA	Not on treatment	Not available	NA	NA	NA	NA	2. Urban	03. 10-14 yrs	Unknown	04.Negative	Not available
amr9490	12	Female	TB	New case	Negative	Negative	NA	NA	NA	NA	NA	Not on treatment	Not available	NA	NA	NA	NA	2. Urban	03. 10-14 yrs	Unknown	04.Negative	Not available
amr9520	6	Female	TB	New case	Negative	Negative	NA	NA	NA	NA	NA	Not on treatment	Not available	NA	NA	NA	NA	2. Urban	02. 5-9 yrs	Unknown	04.Negative	Not available
amr9561	14	Female	TB	New case	Negative	Negative	NA	NA	NA	NA	NA	Not on treatment	Not available	NA	NA	NA	NA	2. Urban	03. 10-14 yrs	Unknown	04.Negative	Not available
amr9595	8	Male	TB	New case	Negative	Negative	NA	NA	NA	NA	NA	Not on treatment	Not available	NA	NA	NA	NA	2. Urban	02. 5-9 yrs	Unknown	04.Negative	Not available
amr9610	7	Female	TB	New case	Negative	Negative	NA	DOTS Cat. I	Newly Initiated	NA	No	On treatment	RNTCP treatment	NA	NA	NA	Other TU	2. Urban	02. 5-9 yrs	Unknown	03.Clinically d	Not available
amr9678	10	Female	TB	New case	Negative	Negative	NA	NA	NA	NA	NA	Not on treatment	Not available	NA	NA	NA	NA	2. Urban	03. 10-14 yrs	Unknown	04.Negative	Not available
amr9705	11	Male	TB	New case	Negative	Negative	NA	NA	NA	NA	NA	Not on treatment	Not available	NA	NA	NA	NA	2. Urban	03. 10-14 yrs	Positive	04.Negative	Not available
amr9727	7	Male	TB	New case	Negative	Negative	NA	NA	NA	NA	NA	Not on treatment	Not available	NA	NA	NA	NA	2. Urban	02. 5-9 yrs	Unknown	04.Negative	Not available
amr9733	14	Male	TB	New case	Negative	Negative	NA	NA	NA	NA	NA	Not on treatment	Not available	NA	NA	NA	NA	2. Urban	03. 10-14 yrs	Unknown	04.Negative	Not available
amr9782	8	Female	TB	New case	Negative	Negative	NA	NA	NA	NA	NA	Not on treatment	Not available	NA	NA	NA	NA	2. Urban	02. 5-9 yrs	Unknown	04.Negative	Not available
amr9784	7	Female	TB	New case	Negative	Negative	NA	NA	NA	NA	NA	Not on treatment	Not available	NA	NA	NA	NA	2. Urban	02. 5-9 yrs	Negative	04.Negative	Not available
amr9785	12	Male	TB	New case	Negative	Negative	NA	NA	NA	NA	NA	Not on treatment	Not available	NA	NA	NA	NA	2. Urban	03. 10-14 yrs	Negative	04.Negative	Not available
amr9805	9	Female	TB	New case	Negative	Negative	NA	NA	NA	NA	NA	Not on treatment	Not available	NA	NA	NA	NA	2. Urban	02. 5-9 yrs	Unknown	04.Negative	Not available
amr9808	14	Male	TB	New case	Negative	Negative	NA	NA	NA	NA	NA	Not on treatment	Not available	NA	NA	NA	NA	2. Urban	03. 10-14 yrs	Unknown	04.Negative	Not available
amr9846	13	Female	TB	New case	Negative	Negative	NA	NA	NA	NA	NA	Not on treatment	Not available	NA	NA	NA	NA	2. Urban	03. 10-14 yrs	Unknown	04.Negative	Not available
amr9850	9	Male	TB	New case	Negative	Negative	NA	NA	NA	NA	NA	Not on treatment	Not available	NA	NA	NA	NA	2. Urban	02. 5-9 yrs	Unknown	04.Negative	Not available
amr9851	11	Female	TB	New case	Negative	Negative	NA	NA	NA	NA	NA	Not on treatment	Not available	NA	NA	NA	NA	2. Urban	03. 10-14 yrs	Unknown	04.Negative	Not available
amr9908	4	Male	TB	New case	Negative	Negative	NA	NA	NA	NA	NA	Not on treatment	Not available	NA	NA	NA	NA	2. Urban	01.Below 5	Unknown	04.Negative	Not available
amr9917	9	Female	TB	New case	Negative	Negative	NA	NA	NA	NA	NA	Not on treatment	Not available	NA	NA	NA	NA	2. Urban	02. 5-9 yrs	Unknown	04.Negative	Not available
amr9948	13	Male	TB	New case	Negative	Negative	NA	DOTS Cat. IV	Relapse	NA	No	On treatment	RNTCP treatment	NA	NA	R-Resistant	Parent TU	2. Urban	03. 10-14 yrs	Unknown	03.Clinically d	Not available
amr9949	13	Male	TB	New case	Negative	Negative	NA	NA	NA	NA	NA	Not on treatment	Not available	NA	NA	NA	NA	2. Urban	03. 10-14 yrs	Unknown	04.Negative	Not available
amr9961	10	Female	TB	New case	Negative	Negative	NA	NA	NA	NA	NA	Not on treatment	Not available	NA	NA	NA	NA	2. Urban	03. 10-14 yrs	Unknown	04.Negative	Not available
amr9968	5	Female	TB	New case	Negative	Negative	NA	NA	NA	NA	NA	Not on treatment	Not available	NA	NA	NA	NA	2. Urban	02. 5-9 yrs	Unknown	04.Negative	Not available
amr9980	14	Male	TB	New case	Negative	Negative	NA	NA	NA	NA	NA	Not on treatment	Not available	NA	NA	NA	NA	2. Urban	03. 10-14 yrs	Negative	04.Negative	Not available
amr9993	8	Female	TB	New case	Negative	Negative	NA	NA	NA	NA	NA	Not on treatment	Not available	NA	NA	NA	NA	2. Urban	02. 5-9 yrs	Unknown	04.Negative	Not available
MUM0007	12	Male	TB	New case	Negative	Negative	NA	NA	NA	NA	NA	Not on treatment	Not available	NA	NA	NA	NA	2. Urban	03. 10-14 yrs	NA	04.Negative	Not available
MUM0017	5	Male	TB	New case	Negative	Negative	NA	NA	NA	NA	NA	Not on treatment	Not available	NA	NA	NA	NA	2. Urban	02. 5-9 yrs	NA	04.Negative	Not available
MUM0027	8	Male	TB	New case	Negative	Negative	NA	NA	NA	NA	NA	Not on treatment	Not available	NA	NA	NA	NA	2. Urban	02. 5-9 yrs	NA	04.Negative	Not available
MUM0037	5	Female	TB	New case	Negative	Negative	NA	NA	NA	NA	NA	Not on treatment	Not available	NA	NA	NA	NA	2. Urban	02. 5-9 yrs	NA	04.Negative	Not available
MUM0049	7	Female	TB	New case	Negative	Negative	NA	NA	NA	NA	NA	Not on treatment	Not available	NA	NA	NA	NA	2. Urban	02. 5-9 yrs	NA	04.Negative	Not available
MUM0050	6	Female	TB	New case	Negative	Negative	NA	NA	NA	NA	NA	Not on treatment	Not available	NA	NA	NA	NA	2. Urban	02. 5-9 yrs	NA	04.Negative	Not available
MUM0053	1	Male	TB	New case	Negative	Negative	NA	NA	NA	NA	NA	Not on treatment	Not available	NA	NA	NA	NA	2. Urban	01.Below 5	NA	04.Negative	Not available
MUM0062	11	Female	TB	New case	Negative	Negative	NA	NA	NA	NA	NA	Not on treatment	Not available	NA	NA	NA	NA	2. Urban	03. 10-14 yrs	NA	04.Negative	Not available
MUM0063	12	Male	TB	New case	Negative	Negative	NA	NA	NA	NA	NA	Not on treatment	Not available	NA	NA	NA	NA	2. Urban	03. 10-14 yrs	NA	04.Negative	Not available
MUM0110	6	Male	TB	Previous TB	Negative	Negative	NA	NA	NA	NA	NA	Not on treatment	Not available	NA	NA	NA	NA	2. Urban	02. 5-9 yrs	Unknown	04.Negative	Not available
MUM0121	14	Female	TB	New case	Negative	Negative	NA	NA	NA	NA	NA	Not on treatment	Not available	NA	NA	NA	NA	2. Urban	03. 10-14 yrs	NA	04.Negative	Not available
MUM0126	11	Female	TB	New case	Negative	Negative	NA	DOTS Cat. I	Newly Initiated	Completed	NA	On treatment	RNTCP treatment	NA	NA	NA	Parent TU	2. Urban	03. 10-14 yrs	Negative	03.Clinically d	Treatment success
MUM0130	14	Female	TB	New case	Negative	Negative	NA	NA	NA	NA	NA	Not on treatment	Not available	NA	NA	NA	NA	2. Urban	03. 10-14 yrs	Unknown	04.Negative	Not available
MUM0137	12	Female	TB	Previous TB	Negative	Negative	NA	NA	NA	NA	NA	Not on treatment	Not available	NA	NA	NA	NA	2. Urban	03. 10-14 yrs	Unknown	04.Negative	Not available
MUM0144	12	Male	TB	New case	Negative	Negative	NA	NA	NA	NA	NA	Not on treatment	Not available	NA	NA	NA	NA	2. Urban	03. 10-14 yrs	Unknown	04.Negative	Not available
MUM0149	13	Male	TB	New case	Negative	Negative	NA	NA	NA	NA	NA	Not on treatment	Not available	NA	NA	NA	NA	2. Urban	03. 10-14 yrs	Unknown	04.Negative	Not available
MUM0154	2	Male	TB	New case	Negative	Negative	NA	NA	NA	NA	NA	Not on treatment	Not available	NA	NA	NA	NA	2. Urban	01.Below 5	Unknown	04.Negative	Not available
MUM0169	11	Male	TB	New case	Negative	Negative	NA	NA	NA	NA	NA	Not on treatment	Not available	NA	NA	NA	NA	2. Urban	03. 10-14 yrs	NA	04.Negative	Not available
MUM0173	10	Female	TB	New case	Negative	Positive	Rif Sensitive	Non-RNTCP regimen	Newly Initiated	NA	NA	On treatment	Private treatment	NA	NA	NA	Parent TU	2. Urban	03. 10-14 yrs	Unknown	01.Rif Sensitiv	Not available
MUM0176	9	Male	TB	New case	Negative	Negative	NA	NA	NA	NA	NA	Not on treatment	Not available	NA	NA	NA	NA	2. Urban	02. 5-9 yrs	Unknown	04.Negative	Not available
MUM0190	14	Male	TB	New case	Negative	Negative	NA	NA	NA	NA	NA	Not on treatment	Not available	NA	NA	NA	NA	2. Urban	03. 10-14 yrs	Unknown	04.Negative	Not available
MUM0191	6	Male	TB	Previous TB	Negative	Negative	NA	NA	NA	NA	NA	Not on treatment	Not available	NA	NA	NA	NA	2. Urban	02. 5-9 yrs	Unknown	04.Negative	Not available
MUM0212	14	Male	TB	New case	Negative	Negative	NA	NA	NA	NA	NA	Not on treatment	Not available	NA	NA	NA	NA	2. Urban	03. 10-14 yrs	Unknown	04.Negative	Not available
MUM0259	10	Male	TB	New case	Negative	Negative	NA	NA	NA	NA	NA	Not on treatment	Not available	NA	NA	NA	NA	2. Urban	03. 10-14 yrs	Unknown	04.Negative	Not available
MUM0261	9	Male	TB	New case	Negative	Negative	NA	NA	NA	NA	NA	Not on treatment	Not available	NA	NA	NA	NA	2. Urban	02. 5-9 yrs	Unknown	04.Negative	Not available
MUM0262	6	Male	TB	New case	Negative	Negative	NA	NA	NA	NA	NA	Not on treatment	Not available	NA	NA	NA	NA	2. Urban	02. 5-9 yrs	Unknown	04.Negative	Not available
MUM0271	11	Male	TB	New case	Negative	Negative	NA	NA	NA	NA	NA	Not on treatment	Not available	NA	NA	NA	NA	2. Urban	03. 10-14 yrs	Unknown	04.Negative	Not available
MUM0279	12	Female	TB	New case	Negative	Negative	NA	NA	NA	NA	NA	Not on treatment	Not available	NA	NA	NA	NA	2. Urban	03. 10-14 yrs	Unknown	04.Negative	Not available
MUM0286	6	Male	TB	New case	Negative	Negative	NA	NA	NA	NA	NA	Not on treatment	Not available	NA	NA	NA	NA	2. Urban	02. 5-9 yrs	Unknown	04.Negative	Not available
MUM0312	11	Female	TB	New case	Negative	Negative	NA	NA	NA	NA	NA	Not on treatment	Not available	NA	NA	NA	NA	2. Urban	03. 10-14 yrs	Unknown	04.Negative	Not available
MUM0331	6	Female	TB	New case	Negative	Negative	NA	NA	NA	NA	NA	Not on treatment	Not available	NA	NA	NA	NA	2. Urban	02. 5-9 yrs	NA	04.Negative	Not available
MUM0346	13	Female	TB	New case	Negative	Negative	NA	NA	NA	NA	NA	Not on treatment	Not available	NA	NA	NA	NA	2. Urban	03. 10-14 yrs	NA	04.Negative	Not available
MUM0378	6	Male	TB	New case	Negative	Negative	NA	NA	NA	NA	NA	Not on treatment	Not available	NA	NA	NA	NA	2. Urban	02. 5-9 yrs	NA	04.Negative	Not available
MUM0379	4	Female	TB	New case	Negative	Negative	NA	NA	NA	NA	NA	Not on treatment	Not available	NA	NA	NA	NA	2. Urban	01.Below 5	NA	04.Negative	Not available
MUM0386	12	Female	TB	Previous TB	Negative	Positive	Rif Resistant	DOTS Cat. IV	Newly Initiated	NA	No	On treatment	RNTCP treatment	Negative	NA	Neg	Parent TU	2. Urban	03. 10-14 yrs	Unknown	02.Rif Resistan	Not available
MUM0409	10	Male	TB	New case	Negative	Negative	NA	NA	NA	NA	NA	Not on treatment	Not available	NA	NA	NA	NA	2. Urban	03. 10-14 yrs	NA	04.Negative	Not available
MUM0418	10	Male	TB	New case	Negative	Negative	NA	NA	NA	NA	NA	Not on treatment	Not available	NA	NA	NA	NA	2. Urban	03. 10-14 yrs	NA	04.Negative	Not available
MUM0419	5	Female	TB	New case	Negative	Negative	NA	NA	NA	NA	NA	Not on treatment	Not available	NA	NA	NA	NA	2. Urban	02. 5-9 yrs	NA	04.Negative	Not available
MUM0422	14	Male	TB	New case	Negative	Negative	NA	NA	NA	NA	NA	Not on treatment	Not available	NA	NA	NA	NA	2. Urban	03. 10-14 yrs	NA	04.Negative	Not available
MUM0442	6	Male	TB	Previous TB	Negative	Negative	NA	NA	NA	NA	NA	Not on treatment	Not available	NA	NA	NA	NA	2. Urban	02. 5-9 yrs	Unknown	04.Negative	Not available
MUM0444	10	Female	TB	Previous TB	Negative	Negative	NA	NA	NA	NA	NA	Not on treatment	Not available	NA	NA	NA	NA	2. Urban	03. 10-14 yrs	Unknown	04.Negative	Not available
MUM0452	13	Female	TB	New case	Negative	Negative	NA	NA	NA	NA	NA	Not on treatment	Not available	NA	NA	NA	NA	2. Urban	03. 10-14 yrs	NA	04.Negative	Not available
MUM0465	14	Male	TB	New case	Negative	Negative	NA	NA	NA	NA	NA	Not on treatment	Not available	NA	NA	NA	NA	2. Urban	03. 10-14 yrs	Unknown	04.Negative	Not available
MUM0478	11	Male	TB	Previous TB	Negative	Negative	NA	NA	NA	NA	NA	Not on treatment	Not available	NA	NA	NA	NA	2. Urban	03. 10-14 yrs	Unknown	04.Negative	Not available
MUM0479	10	Male	TB	Previous TB	Negative	Negative	NA	NA	NA	NA	NA	Not on treatment	Not available	NA	NA	NA	NA	2. Urban	03. 10-14 yrs	Unknown	04.Negative	Not available
MUM0481	5	Female	TB	Previous TB	Negative	Negative	NA	NA	NA	NA	NA	Not on treatment	Not available	NA	NA	NA	NA	2. Urban	02. 5-9 yrs	Unknown	04.Negative	Not available
MUM0488	5	Male	TB	New case	Negative	Negative	NA	NA	NA	NA	NA	Not on treatment	Not available	NA	NA	NA	NA	2. Urban	02. 5-9 yrs	NA	04.Negative	Not available
MUM0517	5	Female	TB	New case	Negative	Negative	NA	NA	NA	NA	NA	Not on treatment	Not available	NA	NA	NA	NA	2. Urban	02. 5-9 yrs	NA	04.Negative	Not available
MUM0519	11	Male	TB	New case	Negative	Negative	NA	NA	NA	NA	NA	Not on treatment	Not available	NA	NA	NA	NA	2. Urban	03. 10-14 yrs	NA	04.Negative	Not available
MUM0542	10	Female	TB	New case	Negative	Negative	NA	NA	NA	NA	NA	Not on treatment	Not available	NA	NA	NA	NA	2. Urban	03. 10-14 yrs	NA	04.Negative	Not available
MUM0543	7	Male	TB	New case	Negative	Negative	NA	NA	NA	NA	NA	Not on treatment	Not available	NA	NA	NA	NA	2. Urban	02. 5-9 yrs	NA	04.Negative	Not available
MUM0544	14	Male	TB	New case	Negative	Negative	NA	NA	NA	NA	NA	Not on treatment	Not available	NA	NA	NA	NA	2. Urban	03. 10-14 yrs	NA	04.Negative	Not available
MUM0577	12	Male	TB	New case	Negative	Negative	NA	NA	NA	NA	NA	Not on treatment	Not available	NA	NA	NA	NA	2. Urban	03. 10-14 yrs	NA	04.Negative	Not available
MUM0626	6	Male	TB	New case	Negative	Negative	NA	NA	NA	NA	NA	Not on treatment	Not available	NA	NA	NA	NA	2. Urban	02. 5-9 yrs	NA	04.Negative	Not available
MUM0627	14	Male	TB	New case	Negative	Negative	NA	NA	NA	NA	NA	Not on treatment	Not available	NA	NA	NA	NA	2. Urban	03. 10-14 yrs	NA	04.Negative	Not available
MUM0633	13	Female	TB	New case	Negative	Negative	NA	NA	NA	NA	NA	Not on treatment	Not available	NA	NA	NA	NA	2. Urban	03. 10-14 yrs	NA	04.Negative	Not available
MUM0645	5	Female	TB	New case	Negative	Negative	NA	NA	NA	NA	NA	Not on treatment	Not available	NA	NA	NA	NA	2. Urban	02. 5-9 yrs	NA	04.Negative	Not available
MUM0657	14	Female	TB	New case	Negative	Negative	NA	NA	NA	NA	NA	Not on treatment	Not available	NA	NA	NA	NA	2. Urban	03. 10-14 yrs	NA	04.Negative	Not available
MUM0659	12	Female	TB	Previous TB	Negative	Negative	NA	NA	NA	NA	NA	Not on treatment	Not available	NA	NA	NA	NA	2. Urban	03. 10-14 yrs	Unknown	04.Negative	Not available
MUM0664	10	Female	TB	New case	Negative	Negative	NA	NA	NA	NA	NA	Not on treatment	Not available	NA	NA	NA	NA	2. Urban	03. 10-14 yrs	NA	04.Negative	Not available
MUM0669	10	Male	TB	New case	Negative	Negative	NA	NA	NA	NA	NA	Not on treatment	Not available	NA	NA	NA	NA	2. Urban	03. 10-14 yrs	NA	04.Negative	Not available
MUM0682	13	Male	TB	New case	Negative	Negative	NA	NA	NA	NA	NA	Not on treatment	Not available	NA	NA	NA	NA	2. Urban	03. 10-14 yrs	NA	04.Negative	Not available
MUM0693	13	Female	TB	New case	Negative	Negative	NA	NA	NA	NA	NA	Not on treatment	Not available	NA	NA	NA	NA	2. Urban	03. 10-14 yrs	NA	04.Negative	Not available
MUM0702	5	Male	TB	New case	Negative	Negative	NA	NA	NA	NA	NA	Not on treatment	Not available	NA	NA	NA	NA	2. Urban	02. 5-9 yrs	NA	04.Negative	Not available
MUM0705	11	Male	TB	New case	Negative	Negative	NA	NA	NA	NA	NA	Not on treatment	Not available	NA	NA	NA	NA	2. Urban	03. 10-14 yrs	NA	04.Negative	Not available
MUM0748	11	Female	TB	New case	Negative	Negative	NA	NA	NA	NA	NA	Not on treatment	Not available	NA	NA	NA	NA	2. Urban	03. 10-14 yrs	NA	04.Negative	Not available
MUM0760	10	Male	TB	New case	Negative	Negative	NA	NA	NA	NA	NA	Not on treatment	Not available	NA	NA	NA	NA	2. Urban	03. 10-14 yrs	NA	04.Negative	Not available
MUM0761	10	Female	TB	New case	Negative	Negative	NA	NA	NA	NA	NA	Not on treatment	Not available	NA	NA	NA	NA	2. Urban	03. 10-14 yrs	NA	04.Negative	Not available
MUM0779	14	Female	TB	New case	Negative	Positive	Rif Sensitive	DOTS Cat. I	Newly Initiated	Completed	NA	On treatment	RNTCP treatment	NA	NA	NA	Parent TU	2. Urban	03. 10-14 yrs	Negative	01.Rif Sensitiv	Treatment success
MUM0783	10	Female	TB	New case	Negative	Positive	Rif Sensitive	DOTS Cat. I	Newly Initiated	Completed	NA	On treatment	RNTCP treatment	NA	NA	NA	Parent TU	2. Urban	03. 10-14 yrs	Negative	01.Rif Sensitiv	Treatment success
MUM0797	14	Female	TB	New case	Positive	Positive	Rif Sensitive	DOTS Cat. I	Newly Initiated	Cured	NA	On treatment	RNTCP treatment	NA	NA	NA	Parent TU	2. Urban	03. 10-14 yrs	Negative	01.Rif Sensitiv	Treatment success
MUM0821	12	Female	TB	New case	Negative	Negative	NA	NA	NA	NA	NA	Not on treatment	Not available	NA	NA	NA	NA	2. Urban	03. 10-14 yrs	Unknown	04.Negative	Not available
MUM0834	8	Male	TB	Previous TB	Negative	Negative	NA	DOTS Cat. II	Other	Completed	NA	On treatment	RNTCP treatment	NA	NA	NA	Parent TU	2. Urban	02. 5-9 yrs	Negative	03.Clinically d	Treatment success
MUM0865	13	Male	TB	New case	Negative	Positive	Rif Sensitive	DOTS Cat. I	Newly Initiated	Completed	No	On treatment	RNTCP treatment	NA	NA	NA	Parent TU	2. Urban	03. 10-14 yrs	Unknown	01.Rif Sensitiv	Treatment success
MUM0885	6	Male	TB	Previous TB	Negative	Negative	NA	NA	NA	NA	NA	Not on treatment	Not available	NA	NA	NA	NA	2. Urban	02. 5-9 yrs	Unknown	04.Negative	Not available
MUM0900	13	Male	TB	New case	Negative	Negative	NA	NA	NA	NA	NA	Not on treatment	Not available	NA	NA	NA	NA	2. Urban	03. 10-14 yrs	NA	04.Negative	Not available
MUM0905	14	Female	TB	New case	Negative	Negative	NA	NA	NA	NA	NA	Not on treatment	Not available	NA	NA	NA	NA	2. Urban	03. 10-14 yrs	NA	04.Negative	Not available
MUM0909	9	Female	TB	Previous TB	Negative	Negative	NA	NA	NA	NA	NA	Not on treatment	Not available	NA	NA	NA	NA	2. Urban	02. 5-9 yrs	Unknown	04.Negative	Not available
MUM0915	8	Female	TB	New case	Negative	Negative	NA	NA	NA	NA	NA	Not on treatment	Not available	NA	NA	NA	NA	2. Urban	02. 5-9 yrs	NA	04.Negative	Not available
MUM0925	7	Female	TB	New case	Negative	Negative	NA	NA	NA	NA	NA	Not on treatment	Not available	NA	NA	NA	NA	2. Urban	02. 5-9 yrs	NA	04.Negative	Not available
MUM0940	13	Female	TB	New case	Negative	Negative	NA	NA	NA	NA	NA	Not on treatment	Not available	NA	NA	NA	NA	2. Urban	03. 10-14 yrs	NA	04.Negative	Not available
MUM0942	8	Male	TB	New case	Negative	Negative	NA	NA	NA	NA	NA	Not on treatment	Not available	NA	NA	NA	NA	2. Urban	02. 5-9 yrs	NA	04.Negative	Not available
MUM0979	12	Male	TB	New case	Negative	Negative	NA	NA	NA	NA	NA	Not on treatment	Not available	NA	NA	NA	NA	2. Urban	03. 10-14 yrs	NA	04.Negative	Not available
MUM1000	11	Female	TB	Previous TB	Positive	Positive	Rif Resistant	DOTS Cat. IV	Relapse	Failure	NA	On treatment	RNTCP treatment	Positive	R-Resistant	R-Resistant	Parent TU	2. Urban	03. 10-14 yrs	Negative	02.Rif Resistan	Failure
MUM10005	12	Female	TB	New case	Negative	Negative	NA	NA	NA	NA	NA	Not on treatment	Not available	NA	NA	NA	NA	2. Urban	03. 10-14 yrs	Unknown	04.Negative	Not available
MUM1006	12	Male	TB	New case	Negative	Negative	NA	NA	NA	NA	NA	Not on treatment	Not available	NA	NA	NA	NA	2. Urban	03. 10-14 yrs	NA	04.Negative	Not available
MUM10098	10	Female	TB	New case	Negative	Negative	NA	NA	NA	NA	NA	Not on treatment	Not available	NA	NA	NA	NA	2. Urban	03. 10-14 yrs	Unknown	04.Negative	Not available
MUM10102	7	Female	TB	New case	Negative	Negative	NA	NA	NA	NA	NA	Not on treatment	Not available	NA	NA	NA	NA	2. Urban	02. 5-9 yrs	Unknown	04.Negative	Not available
MUM10105	14	Female	TB	New case	Negative	Negative	NA	NA	NA	NA	NA	Not on treatment	Not available	NA	NA	NA	NA	2. Urban	03. 10-14 yrs	Unknown	04.Negative	Not available
MUM10144	11	Female	TB	New case	Negative	Negative	NA	NA	NA	NA	NA	Not on treatment	Not available	NA	NA	NA	NA	2. Urban	03. 10-14 yrs	Unknown	04.Negative	Not available
MUM10185	6	Male	TB	Previous TB	Negative	Negative	NA	NA	NA	NA	NA	Not on treatment	Not available	NA	NA	NA	NA	2. Urban	02. 5-9 yrs	Unknown	04.Negative	Not available
MUM10205	13	Female	TB	New case	Negative	Negative	NA	NA	NA	NA	NA	Not on treatment	Not available	NA	NA	NA	NA	2. Urban	03. 10-14 yrs	Unknown	04.Negative	Not available
MUM10222	12	Female	TB	New case	Negative	Negative	NA	DOTS Cat. I	Newly Initiated	NA	No	On treatment	RNTCP treatment	NA	NA	NA	Other TU	2. Urban	03. 10-14 yrs	Unknown	03.Clinically d	Not available
MUM1023	14	Female	TB	New case	Negative	Negative	NA	NA	NA	NA	NA	Not on treatment	Not available	NA	NA	NA	NA	2. Urban	03. 10-14 yrs	Unknown	04.Negative	Not available
MUM10230	5	Female	TB	New case	Negative	Positive	Rif Sensitive	DOTS Cat. I	Newly Initiated	NA	No	On treatment	RNTCP treatment	NA	NA	NA	Parent TU	2. Urban	02. 5-9 yrs	Unknown	01.Rif Sensitiv	Not available
MUM10247	14	Male	TB	New case	Negative	Negative	NA	NA	NA	NA	NA	Not on treatment	Not available	NA	NA	NA	NA	2. Urban	03. 10-14 yrs	Unknown	04.Negative	Not available
MUM10267	10	Female	TB	New case	Negative	Negative	NA	NA	NA	NA	NA	Not on treatment	Not available	NA	NA	NA	NA	2. Urban	03. 10-14 yrs	Unknown	04.Negative	Not available
MUM10278	14	Female	TB	New case	Negative	Negative	NA	NA	NA	NA	NA	Not on treatment	Not available	NA	NA	NA	NA	2. Urban	03. 10-14 yrs	Unknown	04.Negative	Not available
MUM10279	6	Female	TB	New case	Negative	Negative	NA	NA	NA	NA	NA	Not on treatment	Not available	NA	NA	NA	NA	2. Urban	02. 5-9 yrs	Unknown	04.Negative	Not available
MUM10288	13	Male	TB	New case	Negative	Negative	NA	NA	NA	NA	NA	Not on treatment	Not available	NA	NA	NA	NA	2. Urban	03. 10-14 yrs	Unknown	04.Negative	Not available
MUM10311	8	Male	TB	New case	Negative	Negative	NA	NA	NA	NA	NA	Not on treatment	Not available	NA	NA	NA	NA	2. Urban	02. 5-9 yrs	Unknown	04.Negative	Not available
MUM10316	1	Male	TB	New case	Negative	Negative	NA	NA	NA	NA	NA	Not on treatment	Not available	NA	NA	NA	NA	2. Urban	01.Below 5	Unknown	04.Negative	Not available
MUM10317	14	Female	TB	New case	Negative	Negative	NA	NA	NA	NA	NA	Not on treatment	Not available	NA	NA	NA	NA	2. Urban	03. 10-14 yrs	Unknown	04.Negative	Not available
MUM10330	14	Male	TB	New case	Negative	Negative	NA	NA	NA	NA	NA	Not on treatment	Not available	NA	NA	NA	NA	2. Urban	03. 10-14 yrs	Unknown	04.Negative	Not available
MUM10339	12	Male	TB	New case	Negative	Negative	NA	NA	NA	NA	NA	Not on treatment	Not available	NA	NA	NA	NA	2. Urban	03. 10-14 yrs	Unknown	04.Negative	Not available
MUM10341	14	Female	TB	New case	Positive	Positive	Rif Resistant	NA	NA	NA	No	Not on treatment	Not available	Positive	R-Resistant	R-Resistant	Other TU	2. Urban	03. 10-14 yrs	Unknown	02.Rif Resistan	Not available
MUM10356	12	Male	TB	New case	Negative	Negative	NA	NA	NA	NA	NA	Not on treatment	Not available	NA	NA	NA	NA	2. Urban	03. 10-14 yrs	Unknown	04.Negative	Not available
MUM10371	8	Female	TB	Previous TB	Negative	Negative	NA	NA	NA	NA	NA	Not on treatment	Not available	NA	NA	NA	NA	2. Urban	02. 5-9 yrs	Unknown	04.Negative	Not available
MUM10376	10	Male	TB	Previous TB	Negative	Positive	Rif Sensitive	Non-RNTCP regimen	NA	NA	No	On treatment	Private treatment	NA	NA	NA	Other TU	2. Urban	03. 10-14 yrs	Unknown	01.Rif Sensitiv	Not available
MUM10379	13	Female	TB	Previous TB	Negative	Positive	Rif Resistant	DOTS Cat. IV	NA	NA	No	On treatment	RNTCP treatment	NA	R-Resistant	Neg	Other TU	2. Urban	03. 10-14 yrs	Unknown	02.Rif Resistan	Not available
MUM1038	12	Female	TB	New case	Negative	Negative	NA	NA	NA	NA	NA	Not on treatment	Not available	NA	NA	NA	NA	2. Urban	03. 10-14 yrs	NA	04.Negative	Not available
MUM10397	13	Male	TB	New case	Negative	Negative	NA	NA	NA	NA	NA	Not on treatment	Not available	NA	NA	NA	NA	2. Urban	03. 10-14 yrs	Unknown	04.Negative	Not available
MUM10418	13	Female	TB	New case	Negative	Negative	NA	NA	NA	NA	NA	Not on treatment	Not available	NA	NA	NA	NA	2. Urban	03. 10-14 yrs	Unknown	04.Negative	Not available
MUM10429	14	Male	TB	Previous TB	Negative	Negative	NA	NA	NA	NA	NA	Not on treatment	Not available	NA	NA	NA	NA	2. Urban	03. 10-14 yrs	Unknown	04.Negative	Not available
MUM1043	7	Female	TB	New case	Negative	Negative	NA	NA	NA	NA	NA	Not on treatment	Not available	NA	NA	NA	NA	2. Urban	02. 5-9 yrs	NA	04.Negative	Not available
MUM10446	13	Female	TB	New case	Negative	Negative	NA	NA	NA	NA	NA	Not on treatment	Not available	NA	NA	NA	NA	2. Urban	03. 10-14 yrs	Unknown	04.Negative	Not available
MUM10457	1	Female	TB	New case	Negative	Negative	NA	NA	NA	NA	NA	Not on treatment	Not available	NA	NA	NA	NA	2. Urban	01.Below 5	Unknown	04.Negative	Not available
MUM1047	12	Female	TB	Previous TB	Negative	Negative	NA	NA	NA	NA	NA	Not on treatment	Not available	NA	NA	NA	NA	2. Urban	03. 10-14 yrs	Unknown	04.Negative	Not available
MUM10487	14	Male	TB	Previous TB	Negative	Negative	NA	NA	NA	NA	NA	Not on treatment	Not available	NA	NA	NA	NA	2. Urban	03. 10-14 yrs	Unknown	04.Negative	Not available
MUM10494	13	Male	TB	New case	Negative	Negative	NA	NA	NA	NA	NA	Not on treatment	Not available	NA	NA	NA	NA	2. Urban	03. 10-14 yrs	Unknown	04.Negative	Not available
MUM10496	6	Female	TB	New case	Negative	Negative	NA	NA	NA	NA	NA	Not on treatment	Not available	NA	NA	NA	NA	2. Urban	02. 5-9 yrs	Unknown	04.Negative	Not available
MUM10517	7	Female	TB	New case	Negative	Negative	NA	NA	NA	NA	NA	Not on treatment	Not available	NA	NA	NA	NA	2. Urban	02. 5-9 yrs	Unknown	04.Negative	Not available
MUM1053	8	Female	TB	New case	Negative	Negative	NA	NA	NA	NA	NA	Not on treatment	Not available	NA	NA	NA	NA	2. Urban	02. 5-9 yrs	NA	04.Negative	Not available
MUM10538	10	Female	TB	Previous TB	Negative	Positive	Rif Resistant	NA	NA	NA	No	Not on treatment	Not available	NA	NA	NA	Other TU	2. Urban	03. 10-14 yrs	Unknown	02.Rif Resistan	Not available
MUM10539	9	Female	TB	New case	Negative	Negative	NA	NA	NA	NA	NA	Not on treatment	Not available	NA	NA	NA	NA	2. Urban	02. 5-9 yrs	Unknown	04.Negative	Not available
MUM10540	11	Female	TB	New case	Negative	Negative	NA	NA	NA	NA	NA	Not on treatment	Not available	NA	NA	NA	NA	2. Urban	03. 10-14 yrs	Unknown	04.Negative	Not available
MUM10552	13	Female	TB	Previous TB	Negative	Positive	Rif Sensitive	DOTS Cat. II	Other	Passed away	No	On treatment	RNTCP treatment	NA	NA	NA	Parent TU	2. Urban	03. 10-14 yrs	Unknown	01.Rif Sensitiv	Death
MUM10563	14	Female	TB	Previous TB	Negative	Negative	NA	NA	NA	NA	NA	Not on treatment	Not available	NA	NA	NA	NA	2. Urban	03. 10-14 yrs	Unknown	04.Negative	Not available
MUM10565	12	Female	TB	Previous TB	Negative	Positive	Rif Sensitive	DOTS Cat. I	Newly Initiated	NA	No	On treatment	RNTCP treatment	NA	NA	NA	Other TU	2. Urban	03. 10-14 yrs	Unknown	01.Rif Sensitiv	Not available
MUM1058	10	Male	TB	New case	Negative	Negative	NA	NA	NA	NA	NA	Not on treatment	Not available	NA	NA	NA	NA	2. Urban	03. 10-14 yrs	NA	04.Negative	Not available
MUM10580	8	Male	TB	New case	Negative	Negative	NA	NA	NA	NA	NA	Not on treatment	Not available	NA	NA	NA	NA	2. Urban	02. 5-9 yrs	Unknown	04.Negative	Not available
MUM10587	13	Male	TB	New case	Negative	Negative	NA	NA	NA	NA	NA	Not on treatment	Not available	NA	NA	NA	NA	2. Urban	03. 10-14 yrs	Unknown	04.Negative	Not available
MUM10591	13	Female	TB	New case	Negative	Positive	Rif Sensitive	DOTS Cat. II	Other	NA	No	On treatment	RNTCP treatment	NA	NA	NA	Other TU	2. Urban	03. 10-14 yrs	Unknown	01.Rif Sensitiv	Not available
MUM10592	12	Male	TB	New case	Negative	Negative	NA	NA	NA	NA	NA	Not on treatment	Not available	NA	NA	NA	NA	2. Urban	03. 10-14 yrs	Unknown	04.Negative	Not available
MUM10618	9	Male	TB	New case	Negative	Negative	NA	NA	NA	NA	NA	Not on treatment	Not available	NA	NA	NA	NA	2. Urban	02. 5-9 yrs	Unknown	04.Negative	Not available
MUM10627	14	Female	TB	Previous TB	Negative	Negative	NA	NA	NA	NA	NA	Not on treatment	Not available	NA	NA	NA	NA	2. Urban	03. 10-14 yrs	Unknown	04.Negative	Not available
MUM10632	8	Female	TB	New case	Negative	Negative	NA	NA	NA	NA	NA	Not on treatment	Not available	NA	NA	NA	NA	2. Urban	02. 5-9 yrs	Unknown	04.Negative	Not available
MUM10633	8	Male	TB	New case	Negative	Negative	NA	NA	NA	NA	NA	Not on treatment	Not available	NA	NA	NA	NA	2. Urban	02. 5-9 yrs	Unknown	04.Negative	Not available
MUM10634	9	Female	TB	New case	Negative	Negative	NA	NA	NA	NA	NA	Not on treatment	Not available	NA	NA	NA	NA	2. Urban	02. 5-9 yrs	Unknown	04.Negative	Not available
MUM10635	12	Female	TB	New case	Negative	Negative	NA	NA	NA	NA	NA	Not on treatment	Not available	NA	NA	NA	NA	2. Urban	03. 10-14 yrs	Unknown	04.Negative	Not available
MUM10637	8	Male	TB	New case	Negative	Negative	NA	NA	NA	NA	NA	Not on treatment	Not available	NA	NA	NA	NA	2. Urban	02. 5-9 yrs	Unknown	04.Negative	Not available
MUM10649	14	Female	TB	New case	Negative	Negative	NA	NA	NA	NA	NA	Not on treatment	Not available	NA	NA	NA	NA	2. Urban	03. 10-14 yrs	Unknown	04.Negative	Not available
MUM10652	13	Male	TB	New case	Negative	Negative	NA	NA	NA	NA	NA	Not on treatment	Not available	NA	NA	NA	NA	2. Urban	03. 10-14 yrs	Unknown	04.Negative	Not available
MUM1068	7	Male	TB	Previous TB	Negative	Negative	NA	NA	NA	NA	NA	Not on treatment	Not available	NA	NA	NA	NA	2. Urban	02. 5-9 yrs	Unknown	04.Negative	Not available
MUM1069	14	Male	TB	New case	Negative	Negative	NA	NA	NA	NA	NA	Not on treatment	Not available	NA	NA	NA	NA	2. Urban	03. 10-14 yrs	NA	04.Negative	Not available
MUM10714	13	Male	TB	New case	Negative	Negative	NA	NA	NA	NA	NA	Not on treatment	Not available	NA	NA	NA	NA	2. Urban	03. 10-14 yrs	Unknown	04.Negative	Not available
MUM1072	6	Male	TB	Previous TB	Negative	Negative	NA	NA	NA	NA	NA	Not on treatment	Not available	NA	NA	NA	NA	2. Urban	02. 5-9 yrs	Unknown	04.Negative	Not available
MUM10734	14	Female	TB	Previous TB	Negative	Negative	NA	DOTS Cat. II	Other	NA	No	On treatment	RNTCP treatment	NA	NA	NA	Other TU	2. Urban	03. 10-14 yrs	Unknown	03.Clinically d	Not available
MUM10736	14	Female	TB	New case	Negative	Negative	NA	NA	NA	NA	NA	Not on treatment	Not available	NA	NA	NA	NA	2. Urban	03. 10-14 yrs	Unknown	04.Negative	Not available
MUM1074	13	Male	TB	New case	Negative	Negative	NA	NA	NA	NA	NA	Not on treatment	Not available	NA	NA	NA	NA	2. Urban	03. 10-14 yrs	NA	04.Negative	Not available
MUM10748	4	Female	TB	New case	Negative	Negative	NA	NA	NA	NA	NA	Not on treatment	Not available	NA	NA	NA	NA	2. Urban	01.Below 5	Unknown	04.Negative	Not available
MUM1076	14	Male	TB	New case	Negative	Negative	NA	NA	NA	NA	NA	Not on treatment	Not available	NA	NA	NA	NA	2. Urban	03. 10-14 yrs	NA	04.Negative	Not available
MUM10763	9	Female	TB	New case	Negative	Negative	NA	NA	NA	NA	NA	Not on treatment	Not available	NA	NA	NA	NA	2. Urban	02. 5-9 yrs	Unknown	04.Negative	Not available
MUM10771	9	Male	TB	New case	Negative	Negative	NA	NA	NA	NA	NA	Not on treatment	Not available	NA	NA	NA	NA	2. Urban	02. 5-9 yrs	Unknown	04.Negative	Not available
MUM10773	6	Male	TB	Previous TB	Negative	Negative	NA	NA	NA	NA	NA	Not on treatment	Not available	NA	NA	NA	NA	2. Urban	02. 5-9 yrs	Unknown	04.Negative	Not available
MUM10789	12	Female	TB	Previous TB	Negative	Positive	Rif Resistant	NA	NA	NA	No	Not on treatment	Not available	NA	NA	NA	Other TU	2. Urban	03. 10-14 yrs	Unknown	02.Rif Resistan	Not available
MUM10813	8	Male	TB	New case	Negative	Negative	NA	NA	NA	NA	NA	Not on treatment	Not available	NA	NA	NA	NA	2. Urban	02. 5-9 yrs	Negative	04.Negative	Not available
MUM10816	4	Male	TB	New case	Negative	Negative	NA	NA	NA	NA	NA	Not on treatment	Not available	NA	NA	NA	NA	2. Urban	01.Below 5	Unknown	04.Negative	Not available
MUM10862	14	Male	TB	New case	Negative	Negative	NA	NA	NA	NA	NA	Not on treatment	Not available	NA	NA	NA	NA	2. Urban	03. 10-14 yrs	Unknown	04.Negative	Not available
MUM10887	6	Male	TB	New case	Negative	Negative	NA	NA	NA	NA	NA	Not on treatment	Not available	NA	NA	NA	NA	2. Urban	02. 5-9 yrs	Unknown	04.Negative	Not available
MUM10896	2	Female	TB	New case	Negative	Negative	NA	NA	NA	NA	NA	Not on treatment	Not available	NA	NA	NA	NA	2. Urban	01.Below 5	Unknown	04.Negative	Not available
MUM10955	6	Male	TB	New case	Negative	Negative	NA	NA	NA	NA	NA	Not on treatment	Not available	NA	NA	NA	NA	2. Urban	02. 5-9 yrs	Unknown	04.Negative	Not available
MUM10964	6	Male	TB	New case	Negative	Negative	NA	NA	NA	NA	NA	Not on treatment	Not available	NA	NA	NA	NA	2. Urban	02. 5-9 yrs	Unknown	04.Negative	Not available
MUM10987	13	Female	TB	Previous TB	Negative	Negative	NA	NA	NA	NA	NA	Not on treatment	Not available	NA	NA	NA	NA	2. Urban	03. 10-14 yrs	Unknown	04.Negative	Not available
MUM10993	13	Female	TB	New case	Negative	Negative	NA	NA	NA	NA	NA	Not on treatment	Not available	NA	NA	NA	NA	2. Urban	03. 10-14 yrs	Unknown	04.Negative	Not available
MUM10996	12	Female	TB	New case	Negative	Negative	NA	NA	NA	NA	NA	Not on treatment	Not available	NA	NA	NA	NA	2. Urban	03. 10-14 yrs	Unknown	04.Negative	Not available
MUM10997	6	Female	TB	Previous TB	Negative	Positive	Rif Sensitive	DOTS Cat. II	TAD	NA	No	On treatment	RNTCP treatment	NA	NA	NA	Other TU	2. Urban	02. 5-9 yrs	Unknown	01.Rif Sensitiv	Not available
MUM11000	14	Female	TB	Previous TB	Negative	Positive	Rif Resistant	DOTS Cat. IV	NA	NA	No	On treatment	RNTCP treatment	NA	NA	NA	Parent TU	2. Urban	03. 10-14 yrs	Unknown	02.Rif Resistan	Not available
MUM11008	14	Female	TB	New case	Negative	Negative	NA	NA	NA	NA	NA	Not on treatment	Not available	NA	NA	NA	NA	2. Urban	03. 10-14 yrs	Unknown	04.Negative	Not available
MUM11011	8	Female	TB	Previous TB	Positive	Positive	Rif Resistant	NA	NA	NA	No	Not on treatment	Not available	Positive	R-Resistant	R-Resistant	Other TU	2. Urban	02. 5-9 yrs	Unknown	02.Rif Resistan	Not available
MUM11038	4	Male	TB	New case	Negative	Negative	NA	NA	NA	NA	NA	Not on treatment	Not available	NA	NA	NA	NA	2. Urban	01.Below 5	Unknown	04.Negative	Not available
MUM11059	9	Female	TB	New case	Negative	Negative	NA	NA	NA	NA	NA	Not on treatment	Not available	NA	NA	NA	NA	2. Urban	02. 5-9 yrs	Unknown	04.Negative	Not available
MUM11061	8	Female	TB	New case	Negative	Negative	NA	NA	NA	NA	NA	Not on treatment	Not available	NA	NA	NA	NA	2. Urban	02. 5-9 yrs	Unknown	04.Negative	Not available
MUM11079	12	Female	TB	New case	Negative	Positive	Rif Resistant	NA	NA	NA	No	Not on treatment	Not available	Positive	NA	Neg	Other TU	2. Urban	03. 10-14 yrs	Unknown	02.Rif Resistan	Not available
MUM11098	14	Female	TB	New case	Negative	Negative	NA	NA	NA	NA	NA	Not on treatment	Not available	NA	NA	NA	NA	2. Urban	03. 10-14 yrs	Unknown	04.Negative	Not available
MUM11110	12	Female	TB	New case	Negative	Negative	NA	NA	NA	NA	NA	Not on treatment	Not available	NA	NA	NA	NA	2. Urban	03. 10-14 yrs	Unknown	04.Negative	Not available
MUM11129	13	Female	TB	New case	Negative	Negative	NA	NA	NA	NA	NA	Not on treatment	Not available	NA	NA	NA	NA	2. Urban	03. 10-14 yrs	Unknown	04.Negative	Not available
MUM11147	13	Male	TB	New case	Negative	Negative	NA	NA	NA	NA	NA	Not on treatment	Not available	NA	NA	NA	NA	2. Urban	03. 10-14 yrs	Unknown	04.Negative	Not available
MUM11163	12	Male	TB	New case	Negative	Negative	NA	NA	NA	NA	NA	Not on treatment	Not available	NA	NA	NA	NA	2. Urban	03. 10-14 yrs	Unknown	04.Negative	Not available
MUM11167	13	Male	TB	Previous TB	Negative	Negative	NA	NA	NA	NA	NA	Not on treatment	Not available	NA	NA	NA	NA	2. Urban	03. 10-14 yrs	Unknown	04.Negative	Not available
MUM11170	13	Female	TB	New case	Negative	Negative	NA	NA	NA	NA	NA	Not on treatment	Not available	NA	NA	NA	NA	2. Urban	03. 10-14 yrs	Unknown	04.Negative	Not available
MUM11173	8	Female	TB	New case	Negative	Positive	Rif Resistant	NA	NA	NA	No	Not on treatment	Not available	NA	NA	NA	Parent TU	2. Urban	02. 5-9 yrs	Unknown	02.Rif Resistan	Not available
MUM11174	7	Male	TB	New case	Negative	Negative	NA	NA	NA	NA	NA	Not on treatment	Not available	NA	NA	NA	NA	2. Urban	02. 5-9 yrs	Unknown	04.Negative	Not available
MUM11179	14	Female	TB	Previous TB	Positive	Positive	Rif Resistant	NA	NA	NA	No	Not on treatment	Not available	Positive	R-Resistant	I-Indeterminate	Other TU	2. Urban	03. 10-14 yrs	Unknown	02.Rif Resistan	Not available
MUM11189	6	Male	TB	New case	Negative	Negative	NA	NA	NA	NA	NA	Not on treatment	Not available	NA	NA	NA	NA	2. Urban	02. 5-9 yrs	Unknown	04.Negative	Not available
MUM11197	6	Male	TB	New case	Negative	Negative	NA	NA	NA	NA	NA	Not on treatment	Not available	NA	NA	NA	NA	2. Urban	02. 5-9 yrs	Unknown	04.Negative	Not available
MUM11200	7	Male	TB	Previous TB	Negative	Positive	Rif Resistant	NA	NA	NA	No	Not on treatment	Not available	NA	NA	NA	Other TU	2. Urban	02. 5-9 yrs	Unknown	02.Rif Resistan	Not available
MUM11212	13	Female	TB	New case	Negative	Negative	NA	NA	NA	NA	NA	Not on treatment	Not available	NA	NA	NA	NA	2. Urban	03. 10-14 yrs	Unknown	04.Negative	Not available
MUM11222	5	Female	TB	Previous TB	Negative	Negative	NA	NA	NA	NA	NA	Not on treatment	Not available	NA	NA	NA	NA	2. Urban	02. 5-9 yrs	Unknown	04.Negative	Not available
MUM1123	11	Female	TB	New case	Negative	Negative	NA	NA	NA	NA	NA	Not on treatment	Not available	NA	NA	NA	NA	2. Urban	03. 10-14 yrs	NA	04.Negative	Not available
MUM11249	13	Female	DR-TB	Previous TB	Positive	Positive	Rif Resistant	DOTS Cat. IV	Failure	NA	No	On treatment	RNTCP treatment	Positive	R-Resistant	Neg	Parent TU	2. Urban	03. 10-14 yrs	Unknown	02.Rif Resistan	Not available
MUM11263	6	Male	TB	New case	Negative	Negative	NA	NA	NA	NA	NA	Not on treatment	Not available	NA	NA	NA	NA	2. Urban	02. 5-9 yrs	Unknown	04.Negative	Not available
MUM11265	13	Male	TB	New case	Negative	Negative	NA	NA	NA	NA	NA	Not on treatment	Not available	NA	NA	NA	NA	2. Urban	03. 10-14 yrs	Unknown	04.Negative	Not available
MUM11272	13	Male	TB	New case	Negative	Negative	NA	NA	NA	NA	NA	Not on treatment	Not available	NA	NA	NA	NA	2. Urban	03. 10-14 yrs	Unknown	04.Negative	Not available
MUM11275	9	Female	TB	New case	Negative	Positive	Rif Resistant	NA	NA	NA	No	Not on treatment	Not available	NA	NA	NA	Other TU	2. Urban	02. 5-9 yrs	Unknown	02.Rif Resistan	Not available
MUM11278	8	Male	TB	New case	Negative	Negative	NA	NA	NA	NA	NA	Not on treatment	Not available	NA	NA	NA	NA	2. Urban	02. 5-9 yrs	Unknown	04.Negative	Not available
MUM11279	10	Female	TB	New case	Negative	Negative	NA	NA	NA	NA	NA	Not on treatment	Not available	NA	NA	NA	NA	2. Urban	03. 10-14 yrs	Unknown	04.Negative	Not available
MUM1128	12	Female	TB	New case	Negative	Negative	NA	NA	NA	NA	NA	Not on treatment	Not available	NA	NA	NA	NA	2. Urban	03. 10-14 yrs	NA	04.Negative	Not available
MUM11281	10	Female	TB	New case	Negative	Negative	NA	NA	NA	NA	NA	Not on treatment	Not available	NA	NA	NA	NA	2. Urban	03. 10-14 yrs	Unknown	04.Negative	Not available
MUM11301	10	Female	TB	New case	Negative	Negative	NA	NA	NA	NA	NA	Not on treatment	Not available	NA	NA	NA	NA	2. Urban	03. 10-14 yrs	Unknown	04.Negative	Not available
MUM11302	7	Male	TB	New case	Negative	Negative	NA	NA	NA	NA	NA	Not on treatment	Not available	NA	NA	NA	NA	2. Urban	02. 5-9 yrs	Unknown	04.Negative	Not available
MUM11312	14	Female	TB	New case	Negative	Positive	Rif Sensitive	DOTS Cat. II	Other	NA	No	On treatment	RNTCP treatment	NA	NA	NA	Parent TU	2. Urban	03. 10-14 yrs	Unknown	01.Rif Sensitiv	Not available
MUM11334	8	Male	TB	New case	Negative	Positive	Rif Sensitive	DOTS Cat. I	Newly Initiated	NA	No	On treatment	RNTCP treatment	NA	NA	NA	Other TU	2. Urban	02. 5-9 yrs	Unknown	01.Rif Sensitiv	Not available
MUM11337	8	Male	TB	New case	Negative	Negative	NA	NA	NA	NA	NA	Not on treatment	Not available	NA	NA	NA	NA	2. Urban	02. 5-9 yrs	Unknown	04.Negative	Not available
MUM11357	14	Male	TB	Previous TB	Negative	Negative	NA	NA	NA	NA	NA	Not on treatment	Not available	NA	NA	NA	NA	2. Urban	03. 10-14 yrs	Unknown	04.Negative	Not available
MUM11358	12	Female	TB	New case	Negative	Negative	NA	NA	NA	NA	NA	Not on treatment	Not available	NA	NA	NA	NA	2. Urban	03. 10-14 yrs	Unknown	04.Negative	Not available
MUM11368	13	Male	TB	New case	Negative	Negative	NA	NA	NA	NA	NA	Not on treatment	Not available	NA	NA	NA	NA	2. Urban	03. 10-14 yrs	Unknown	04.Negative	Not available
MUM11388	10	Female	TB	New case	Negative	Negative	NA	NA	NA	NA	NA	Not on treatment	Not available	NA	NA	NA	NA	2. Urban	03. 10-14 yrs	Unknown	04.Negative	Not available
MUM11391	11	Female	TB	Previous TB	Negative	Negative	NA	NA	NA	NA	NA	Not on treatment	Not available	NA	NA	NA	NA	2. Urban	03. 10-14 yrs	Unknown	04.Negative	Not available
MUM11394	5	Male	TB	New case	Negative	Negative	NA	NA	NA	NA	NA	Not on treatment	Not available	NA	NA	NA	NA	2. Urban	02. 5-9 yrs	Unknown	04.Negative	Not available
MUM11397	14	Female	TB	New case	Negative	Positive	Rif Sensitive	DOTS Cat. I	Newly Initiated	NA	No	On treatment	RNTCP treatment	NA	NA	NA	Other TU	2. Urban	03. 10-14 yrs	Unknown	01.Rif Sensitiv	Not available
MUM11400	5	Female	TB	New case	Negative	Negative	NA	NA	NA	NA	NA	Not on treatment	Not available	NA	NA	NA	NA	2. Urban	02. 5-9 yrs	Unknown	04.Negative	Not available
MUM11404	14	Female	TB	New case	Negative	Positive	Rif Sensitive	DOTS Cat. I	Newly Initiated	NA	No	On treatment	RNTCP treatment	NA	NA	NA	Parent TU	2. Urban	03. 10-14 yrs	Unknown	01.Rif Sensitiv	Not available
MUM11418	14	Male	TB	New case	Negative	Negative	NA	NA	NA	NA	NA	Not on treatment	Not available	NA	NA	NA	NA	2. Urban	03. 10-14 yrs	Unknown	04.Negative	Not available
MUM1142	11	Female	TB	New case	Negative	Negative	NA	NA	NA	NA	NA	Not on treatment	Not available	NA	NA	NA	NA	2. Urban	03. 10-14 yrs	NA	04.Negative	Not available
MUM11421	7	Female	TB	New case	Negative	Negative	NA	NA	NA	NA	NA	Not on treatment	Not available	NA	NA	NA	NA	2. Urban	02. 5-9 yrs	Unknown	04.Negative	Not available
MUM11422	4	Female	TB	New case	Negative	Negative	NA	NA	NA	NA	NA	Not on treatment	Not available	NA	NA	NA	NA	2. Urban	01.Below 5	Unknown	04.Negative	Not available
MUM11466	13	Female	TB	Previous TB	Positive	Positive	Rif Resistant	NA	NA	NA	No	Not on treatment	Not available	Positive	R-Resistant	R-Resistant	Other TU	2. Urban	03. 10-14 yrs	Unknown	02.Rif Resistan	Not available
MUM1147	14	Female	TB	New case	Negative	Negative	NA	NA	NA	NA	NA	Not on treatment	Not available	NA	NA	NA	NA	2. Urban	03. 10-14 yrs	NA	04.Negative	Not available
MUM11471	14	Male	TB	New case	Negative	Negative	NA	NA	NA	NA	NA	Not on treatment	Not available	NA	NA	NA	NA	2. Urban	03. 10-14 yrs	Unknown	04.Negative	Not available
MUM11472	7	Female	TB	New case	Negative	Negative	NA	NA	NA	NA	NA	Not on treatment	Not available	NA	NA	NA	NA	2. Urban	02. 5-9 yrs	Unknown	04.Negative	Not available
MUM1151	14	Male	TB	New case	Negative	Negative	NA	NA	NA	NA	NA	Not on treatment	Not available	NA	NA	NA	NA	2. Urban	03. 10-14 yrs	NA	04.Negative	Not available
MUM11514	8	Male	TB	New case	Negative	Negative	NA	NA	NA	NA	NA	Not on treatment	Not available	NA	NA	NA	NA	2. Urban	02. 5-9 yrs	Unknown	04.Negative	Not available
MUM11516	10	Male	TB	Previous TB	Negative	Negative	NA	NA	NA	NA	NA	Not on treatment	Not available	NA	NA	NA	NA	2. Urban	03. 10-14 yrs	Unknown	04.Negative	Not available
MUM11528	14	Female	TB	New case	Negative	Positive	Rif Sensitive	DOTS Cat. I	Newly Initiated	NA	No	On treatment	RNTCP treatment	NA	NA	NA	Parent TU	2. Urban	03. 10-14 yrs	Unknown	01.Rif Sensitiv	Not available
MUM11529	13	Female	TB	Previous TB	Negative	Positive	Rif Resistant	DOTS Cat. IV	NA	NA	No	On treatment	RNTCP treatment	NA	NA	NA	Parent TU	2. Urban	03. 10-14 yrs	Unknown	02.Rif Resistan	Not available
MUM11537	4	Female	TB	New case	Negative	Negative	NA	NA	NA	NA	NA	Not on treatment	Not available	NA	NA	NA	NA	2. Urban	01.Below 5	Unknown	04.Negative	Not available
MUM11540	7	Male	TB	New case	Negative	Negative	NA	NA	NA	NA	NA	Not on treatment	Not available	NA	NA	NA	NA	2. Urban	02. 5-9 yrs	Unknown	04.Negative	Not available
MUM11544	14	Female	TB	New case	Positive	Positive	Rif Resistant	NA	NA	NA	No	Not on treatment	Not available	Positive	R-Resistant	ND	Other TU	2. Urban	03. 10-14 yrs	Unknown	02.Rif Resistan	Not available
MUM11553	14	Male	TB	Previous TB	Negative	Negative	NA	NA	NA	NA	NA	Not on treatment	Not available	NA	NA	NA	NA	2. Urban	03. 10-14 yrs	Unknown	04.Negative	Not available
MUM11566	10	Female	TB	New case	NA	Negative	NA	NA	NA	NA	NA	Not on treatment	Not available	NA	NA	NA	NA	2. Urban	03. 10-14 yrs	Unknown	04.Negative	Not available
MUM11567	13	Female	TB	New case	Negative	Negative	NA	NA	NA	NA	NA	Not on treatment	Not available	NA	NA	NA	NA	2. Urban	03. 10-14 yrs	Unknown	04.Negative	Not available
MUM11572	13	Male	TB	New case	Negative	Negative	NA	NA	NA	NA	NA	Not on treatment	Not available	NA	NA	NA	NA	2. Urban	03. 10-14 yrs	Unknown	04.Negative	Not available
MUM11636	5	Male	TB	New case	Negative	Negative	NA	NA	NA	NA	NA	Not on treatment	Not available	NA	NA	NA	NA	2. Urban	02. 5-9 yrs	Unknown	04.Negative	Not available
MUM11643	14	Female	TB	New case	Positive	Positive	Rif Sensitive	DOTS Cat. I	Newly Initiated	Passed away	No	On treatment	RNTCP treatment	NA	NA	NA	Other TU	2. Urban	03. 10-14 yrs	Unknown	01.Rif Sensitiv	Death
MUM11650	12	Male	TB	New case	Negative	Negative	NA	NA	NA	NA	NA	Not on treatment	Not available	NA	NA	NA	NA	2. Urban	03. 10-14 yrs	Unknown	04.Negative	Not available
MUM11659	13	Female	TB	Previous TB	Negative	Negative	NA	NA	NA	NA	NA	Not on treatment	Not available	NA	NA	NA	NA	2. Urban	03. 10-14 yrs	Unknown	04.Negative	Not available
MUM1167	8	Male	TB	Previous TB	Negative	Negative	NA	NA	NA	NA	NA	Not on treatment	Not available	NA	NA	NA	NA	2. Urban	02. 5-9 yrs	Unknown	04.Negative	Not available
MUM1168	14	Male	TB	New case	Negative	Negative	NA	NA	NA	NA	NA	Not on treatment	Not available	NA	NA	NA	NA	2. Urban	03. 10-14 yrs	NA	04.Negative	Not available
MUM11690	11	Male	TB	New case	Negative	Negative	NA	NA	NA	NA	NA	Not on treatment	Not available	NA	NA	NA	NA	2. Urban	03. 10-14 yrs	Unknown	04.Negative	Not available
MUM11694	10	Female	TB	New case	Negative	Negative	NA	NA	NA	NA	NA	Not on treatment	Not available	NA	NA	NA	NA	2. Urban	03. 10-14 yrs	Unknown	04.Negative	Not available
MUM11696	4	Male	TB	New case	Negative	Negative	NA	NA	NA	NA	NA	Not on treatment	Not available	NA	NA	NA	NA	2. Urban	01.Below 5	Unknown	04.Negative	Not available
MUM11706	13	Female	TB	New case	Negative	Negative	NA	NA	NA	NA	NA	Not on treatment	Not available	NA	NA	NA	NA	2. Urban	03. 10-14 yrs	Unknown	04.Negative	Not available
MUM11711	3	Female	TB	New case	Negative	Negative	NA	NA	NA	NA	NA	Not on treatment	Not available	NA	NA	NA	NA	2. Urban	01.Below 5	Unknown	04.Negative	Not available
MUM11716	3	Female	TB	New case	Negative	Positive	Rif Sensitive	Non-RNTCP regimen	NA	NA	No	On treatment	Private treatment	NA	NA	NA	Other TU	2. Urban	01.Below 5	Unknown	01.Rif Sensitiv	Not available
MUM11729	13	Female	TB	New case	Negative	Positive	Rif Sensitive	DOTS Cat. I	Newly Initiated	NA	No	On treatment	RNTCP treatment	NA	NA	NA	Parent TU	2. Urban	03. 10-14 yrs	Unknown	01.Rif Sensitiv	Not available
MUM11733	7	Male	TB	New case	Negative	Negative	NA	NA	NA	NA	NA	Not on treatment	Not available	NA	NA	NA	NA	2. Urban	02. 5-9 yrs	Unknown	04.Negative	Not available
MUM11753	2	Male	TB	New case	Negative	Negative	NA	NA	NA	NA	NA	Not on treatment	Not available	NA	NA	NA	NA	2. Urban	01.Below 5	Unknown	04.Negative	Not available
MUM11755	14	Male	TB	New case	Negative	Negative	NA	NA	NA	NA	NA	Not on treatment	Not available	NA	NA	NA	NA	2. Urban	03. 10-14 yrs	Unknown	04.Negative	Not available
MUM11777	9	Female	TB	New case	Negative	Negative	NA	NA	NA	NA	NA	Not on treatment	Not available	NA	NA	NA	NA	2. Urban	02. 5-9 yrs	Unknown	04.Negative	Not available
MUM11783	1	Male	TB	New case	Negative	Negative	NA	NA	NA	NA	NA	Not on treatment	Not available	NA	NA	NA	NA	2. Urban	01.Below 5	Unknown	04.Negative	Not available
MUM1179	9	Female	TB	New case	Negative	Negative	NA	NA	NA	NA	NA	Not on treatment	Not available	NA	NA	NA	NA	2. Urban	02. 5-9 yrs	NA	04.Negative	Not available
MUM11809	13	Female	TB	New case	Negative	Negative	NA	NA	NA	NA	NA	Not on treatment	Not available	NA	NA	NA	NA	2. Urban	03. 10-14 yrs	Unknown	04.Negative	Not available
MUM11830	14	Male	TB	New case	Negative	Negative	NA	NA	NA	NA	NA	Not on treatment	Not available	NA	NA	NA	NA	2. Urban	03. 10-14 yrs	Unknown	04.Negative	Not available
MUM11832	7	Male	TB	New case	Negative	Negative	NA	NA	NA	NA	NA	Not on treatment	Not available	NA	NA	NA	NA	2. Urban	02. 5-9 yrs	Unknown	04.Negative	Not available
MUM11842	10	Female	TB	New case	Negative	Negative	NA	NA	NA	NA	NA	Not on treatment	Not available	NA	NA	NA	NA	2. Urban	03. 10-14 yrs	Unknown	04.Negative	Not available
MUM11843	10	Female	TB	Previous TB	Negative	Negative	NA	NA	NA	NA	NA	Not on treatment	Not available	NA	NA	NA	NA	2. Urban	03. 10-14 yrs	Unknown	04.Negative	Not available
MUM11844	8	Female	TB	New case	Negative	Negative	NA	NA	NA	NA	NA	Not on treatment	Not available	NA	NA	NA	NA	2. Urban	02. 5-9 yrs	Unknown	04.Negative	Not available
MUM1186	7	Female	TB	New case	Negative	Negative	NA	NA	NA	NA	NA	Not on treatment	Not available	NA	NA	NA	NA	2. Urban	02. 5-9 yrs	NA	04.Negative	Not available
MUM11866	14	Female	TB	New case	Negative	Negative	NA	NA	NA	NA	NA	Not on treatment	Not available	NA	NA	NA	NA	2. Urban	03. 10-14 yrs	Unknown	04.Negative	Not available
MUM11901	8	Female	TB	New case	Negative	Negative	NA	NA	NA	NA	NA	Not on treatment	Not available	NA	NA	NA	NA	2. Urban	02. 5-9 yrs	Unknown	04.Negative	Not available
MUM11902	10	Male	TB	New case	Negative	Negative	NA	NA	NA	NA	NA	Not on treatment	Not available	NA	NA	NA	NA	2. Urban	03. 10-14 yrs	Unknown	04.Negative	Not available
MUM11905	13	Male	TB	New case	Negative	Negative	NA	NA	NA	NA	NA	Not on treatment	Not available	NA	NA	NA	NA	2. Urban	03. 10-14 yrs	Unknown	04.Negative	Not available
MUM11908	13	Female	TB	New case	Negative	Negative	NA	NA	NA	NA	NA	Not on treatment	Not available	NA	NA	NA	NA	2. Urban	03. 10-14 yrs	Unknown	04.Negative	Not available
MUM11910	4	Female	TB	New case	Negative	Negative	NA	NA	NA	NA	NA	Not on treatment	Not available	NA	NA	NA	NA	2. Urban	01.Below 5	Unknown	04.Negative	Not available
MUM11911	4	Male	TB	New case	Negative	Negative	NA	NA	NA	NA	NA	Not on treatment	Not available	NA	NA	NA	NA	2. Urban	01.Below 5	Unknown	04.Negative	Not available
MUM11919	13	Female	TB	Previous TB	Negative	Negative	NA	NA	NA	NA	NA	Not on treatment	Not available	NA	NA	NA	NA	2. Urban	03. 10-14 yrs	Unknown	04.Negative	Not available
MUM11924	7	Female	TB	New case	Negative	Negative	NA	NA	NA	NA	NA	Not on treatment	Not available	NA	NA	NA	NA	2. Urban	02. 5-9 yrs	Unknown	04.Negative	Not available
MUM11941	12	Female	TB	New case	Negative	Negative	NA	NA	NA	NA	NA	Not on treatment	Not available	NA	NA	NA	NA	2. Urban	03. 10-14 yrs	Unknown	04.Negative	Not available
MUM11945	13	Female	TB	New case	Negative	Negative	NA	NA	NA	NA	NA	Not on treatment	Not available	NA	NA	NA	NA	2. Urban	03. 10-14 yrs	Unknown	04.Negative	Not available
MUM11951	9	Male	TB	Previous TB	Negative	Negative	NA	NA	NA	NA	NA	Not on treatment	Not available	NA	NA	NA	NA	2. Urban	02. 5-9 yrs	Unknown	04.Negative	Not available
MUM11960	13	Male	TB	Previous TB	Negative	Negative	NA	NA	NA	NA	NA	Not on treatment	Not available	NA	NA	NA	NA	2. Urban	03. 10-14 yrs	Unknown	04.Negative	Not available
MUM11963	14	Female	TB	New case	Negative	Negative	NA	NA	NA	NA	NA	Not on treatment	Not available	NA	NA	NA	NA	2. Urban	03. 10-14 yrs	Unknown	04.Negative	Not available
MUM11969	6	Male	TB	New case	Negative	Negative	NA	NA	NA	NA	NA	Not on treatment	Not available	NA	NA	NA	NA	2. Urban	02. 5-9 yrs	Unknown	04.Negative	Not available
MUM1197	14	Male	TB	New case	Negative	Positive	Rif Resistant	DOTS Cat. IV	Newly Initiated	NA	NA	On treatment	RNTCP treatment	Positive	R-Resistant	R-Resistant	Other TU	2. Urban	03. 10-14 yrs	Negative	02.Rif Resistan	Not available
MUM11970	7	Female	TB	New case	Positive	Positive	Rif Sensitive	DOTS Cat. I	Newly Initiated	NA	No	On treatment	RNTCP treatment	NA	NA	NA	Other TU	2. Urban	02. 5-9 yrs	Unknown	01.Rif Sensitiv	Not available
MUM11986	14	Female	TB	New case	Negative	Positive	Rif Resistant	NA	NA	NA	No	Not on treatment	Not available	NA	NA	NA	Other TU	2. Urban	03. 10-14 yrs	Unknown	02.Rif Resistan	Not available
MUM12018	14	Male	TB	New case	Negative	NA	NA	NA	NA	NA	NA	Not on treatment	Not available	NA	NA	NA	NA	2. Urban	03. 10-14 yrs	Unknown	04.Negative	Not available
MUM12022	5	Female	TB	New case	Negative	NA	NA	NA	NA	NA	NA	Not on treatment	Not available	NA	NA	NA	NA	2. Urban	02. 5-9 yrs	Unknown	04.Negative	Not available
MUM12025	14	Female	TB	New case	Negative	NA	NA	NA	NA	NA	NA	Not on treatment	Not available	NA	NA	NA	NA	2. Urban	03. 10-14 yrs	Unknown	04.Negative	Not available
MUM12030	10	Male	TB	New case	Negative	NA	NA	NA	NA	NA	NA	Not on treatment	Not available	NA	NA	NA	NA	2. Urban	03. 10-14 yrs	Unknown	04.Negative	Not available
MUM12033	13	Female	TB	New case	Positive	NA	NA	DOTS Cat. IV	Failure	NA	No	On treatment	RNTCP treatment	NA	NA	NA	Parent TU	2. Urban	03. 10-14 yrs	Unknown	01.Rif Sensitiv	Not available
MUM12037	12	Female	TB	New case	Negative	NA	NA	NA	NA	NA	NA	Not on treatment	Not available	NA	NA	NA	NA	2. Urban	03. 10-14 yrs	Unknown	04.Negative	Not available
MUM12040	14	Female	TB	New case	Negative	NA	NA	NA	NA	NA	NA	Not on treatment	Not available	NA	NA	NA	NA	2. Urban	03. 10-14 yrs	Unknown	04.Negative	Not available
MUM12044	14	Male	TB	New case	Negative	NA	NA	NA	NA	NA	NA	Not on treatment	Not available	NA	NA	NA	NA	2. Urban	03. 10-14 yrs	Unknown	04.Negative	Not available
MUM12045	6	Female	TB	New case	Negative	NA	NA	NA	NA	NA	NA	Not on treatment	Not available	NA	NA	NA	NA	2. Urban	02. 5-9 yrs	Unknown	04.Negative	Not available
MUM12052	12	Male	TB	New case	Negative	NA	NA	NA	NA	NA	NA	Not on treatment	Not available	NA	NA	NA	NA	2. Urban	03. 10-14 yrs	Unknown	04.Negative	Not available
MUM12054	12	Female	TB	New case	Negative	NA	NA	NA	NA	NA	NA	Not on treatment	Not available	NA	NA	NA	NA	2. Urban	03. 10-14 yrs	Unknown	04.Negative	Not available
MUM12072	9	Male	TB	Previous TB	Negative	Negative	NA	NA	NA	NA	NA	Not on treatment	Not available	NA	NA	NA	NA	2. Urban	02. 5-9 yrs	Unknown	04.Negative	Not available
MUM12076	14	Male	TB	Previous TB	Negative	Negative	NA	NA	NA	NA	NA	Not on treatment	Not available	NA	NA	NA	NA	2. Urban	03. 10-14 yrs	Unknown	04.Negative	Not available
MUM12082	4	Male	TB	Previous TB	NA	Positive	Rif Sensitive	DOTS Cat. I	Newly Initiated	NA	No	On treatment	RNTCP treatment	NA	NA	NA	Parent TU	2. Urban	01.Below 5	Unknown	01.Rif Sensitiv	Not available
MUM12084	13	Female	TB	New case	Negative	Positive	Rif Sensitive	DOTS Cat. I	Newly Initiated	NA	No	On treatment	RNTCP treatment	NA	NA	NA	Other TU	2. Urban	03. 10-14 yrs	Unknown	01.Rif Sensitiv	Not available
MUM1234	6	Male	TB	New case	Negative	Negative	NA	DOTS Cat. I	Newly Initiated	Completed	NA	On treatment	RNTCP treatment	NA	NA	NA	Parent TU	2. Urban	02. 5-9 yrs	Negative	03.Clinically d	Treatment success
MUM1237	13	Female	TB	New case	Negative	Negative	NA	NA	NA	NA	NA	Not on treatment	Not available	NA	NA	NA	NA	2. Urban	03. 10-14 yrs	NA	04.Negative	Not available
MUM1244	10	Male	TB	New case	Negative	Negative	NA	NA	NA	NA	NA	Not on treatment	Not available	NA	NA	NA	NA	2. Urban	03. 10-14 yrs	NA	04.Negative	Not available
MUM1249	10	Female	TB	New case	Negative	Negative	NA	NA	NA	NA	NA	Not on treatment	Not available	NA	NA	NA	NA	2. Urban	03. 10-14 yrs	NA	04.Negative	Not available
MUM1251	7	Male	TB	New case	Negative	Negative	NA	NA	NA	NA	NA	Not on treatment	Not available	NA	NA	NA	NA	2. Urban	02. 5-9 yrs	NA	04.Negative	Not available
MUM1270	7	Female	TB	New case	Negative	Negative	NA	NA	NA	NA	NA	Not on treatment	Not available	NA	NA	NA	NA	2. Urban	02. 5-9 yrs	NA	04.Negative	Not available
MUM1275	9	Female	TB	New case	Negative	Negative	NA	NA	NA	NA	NA	Not on treatment	Not available	NA	NA	NA	NA	2. Urban	02. 5-9 yrs	NA	04.Negative	Not available
MUM1284	6	Female	TB	New case	Negative	Negative	NA	NA	NA	NA	NA	Not on treatment	Not available	NA	NA	NA	NA	2. Urban	02. 5-9 yrs	NA	04.Negative	Not available
MUM1286	10	Male	TB	New case	Negative	Negative	NA	NA	NA	NA	NA	Not on treatment	Not available	NA	NA	NA	NA	2. Urban	03. 10-14 yrs	NA	04.Negative	Not available
MUM1297	14	Female	TB	Previous TB	Negative	Negative	NA	NA	NA	NA	NA	Not on treatment	Not available	NA	NA	NA	NA	2. Urban	03. 10-14 yrs	Unknown	04.Negative	Not available
MUM1298	12	Male	TB	New case	Negative	Negative	NA	NA	NA	NA	NA	Not on treatment	Not available	NA	NA	NA	NA	2. Urban	03. 10-14 yrs	NA	04.Negative	Not available
MUM1300	7	Female	TB	New case	Negative	Positive	Rif Sensitive	NA	NA	NA	Yes	Not on treatment	Not available	NA	NA	NA	Other TU	2. Urban	02. 5-9 yrs	NA	01.Rif Sensitiv	Not available
MUM1320	7	Male	TB	New case	Negative	Negative	NA	NA	NA	NA	NA	Not on treatment	Not available	NA	NA	NA	NA	2. Urban	02. 5-9 yrs	NA	04.Negative	Not available
MUM1334	13	Female	TB	New case	Negative	Negative	NA	NA	NA	NA	NA	Not on treatment	Not available	NA	NA	NA	NA	2. Urban	03. 10-14 yrs	NA	04.Negative	Not available
MUM1342	14	Male	TB	New case	Negative	Negative	NA	NA	NA	NA	NA	Not on treatment	Not available	NA	NA	NA	NA	2. Urban	03. 10-14 yrs	NA	04.Negative	Not available
MUM1345	7	Female	TB	New case	Negative	Negative	NA	NA	NA	NA	NA	Not on treatment	Not available	NA	NA	NA	NA	2. Urban	02. 5-9 yrs	NA	04.Negative	Not available
MUM1348	9	Male	TB	New case	Negative	Negative	NA	NA	NA	NA	NA	Not on treatment	Not available	NA	NA	NA	NA	2. Urban	02. 5-9 yrs	NA	04.Negative	Not available
MUM1428	11	Female	TB	New case	Negative	Negative	NA	NA	NA	NA	NA	Not on treatment	Not available	NA	NA	NA	NA	2. Urban	03. 10-14 yrs	Unknown	04.Negative	Not available
MUM1439	7	Male	TB	New case	Negative	Negative	NA	NA	NA	NA	NA	Not on treatment	Not available	NA	NA	NA	NA	2. Urban	02. 5-9 yrs	NA	04.Negative	Not available
MUM1475	10	Male	TB	New case	Negative	Negative	NA	NA	NA	NA	NA	Not on treatment	Not available	NA	NA	NA	NA	2. Urban	03. 10-14 yrs	Unknown	04.Negative	Not available
MUM1487	14	Female	TB	New case	Negative	Positive	Rif Sensitive	DOTS Cat. I	Newly Initiated	Completed	NA	On treatment	RNTCP treatment	NA	NA	NA	Parent TU	2. Urban	03. 10-14 yrs	Negative	01.Rif Sensitiv	Treatment success
MUM1501	9	Female	TB	New case	Negative	Negative	NA	DOTS Cat. I	Newly Initiated	Completed	No	On treatment	RNTCP treatment	NA	NA	NA	Parent TU	2. Urban	02. 5-9 yrs	Negative	03.Clinically d	Treatment success
MUM1517	8	Female	TB	New case	Negative	Negative	NA	NA	NA	NA	NA	Not on treatment	Not available	NA	NA	NA	NA	2. Urban	02. 5-9 yrs	NA	04.Negative	Not available
MUM1571	14	Female	TB	New case	Negative	Negative	NA	NA	NA	NA	NA	Not on treatment	Not available	NA	NA	NA	NA	2. Urban	03. 10-14 yrs	NA	04.Negative	Not available
MUM1590	11	Male	TB	New case	Negative	Negative	NA	NA	NA	NA	NA	Not on treatment	Not available	NA	NA	NA	NA	2. Urban	03. 10-14 yrs	NA	04.Negative	Not available
MUM1624	13	Female	TB	New case	Negative	Negative	NA	NA	NA	NA	NA	Not on treatment	Not available	NA	NA	NA	NA	2. Urban	03. 10-14 yrs	Unknown	04.Negative	Not available
MUM1629	12	Female	TB	Previous TB	Negative	Negative	NA	NA	NA	NA	NA	Not on treatment	Not available	NA	NA	NA	NA	2. Urban	03. 10-14 yrs	NA	04.Negative	Not available
MUM1639	12	Male	TB	New case	Negative	Negative	NA	NA	NA	NA	NA	Not on treatment	Not available	NA	NA	NA	NA	2. Urban	03. 10-14 yrs	NA	04.Negative	Not available
MUM1653	12	Female	TB	New case	Negative	Negative	NA	NA	NA	NA	NA	Not on treatment	Not available	NA	NA	NA	NA	2. Urban	03. 10-14 yrs	NA	04.Negative	Not available
MUM1654	10	Male	TB	New case	Negative	Negative	NA	NA	NA	NA	NA	Not on treatment	Not available	NA	NA	NA	NA	2. Urban	03. 10-14 yrs	NA	04.Negative	Not available
MUM1666	13	Male	TB	New case	Negative	Negative	NA	NA	NA	NA	NA	Not on treatment	Not available	NA	NA	NA	NA	2. Urban	03. 10-14 yrs	Unknown	04.Negative	Not available
MUM1692	13	Male	TB	New case	Negative	Negative	NA	NA	NA	NA	NA	Not on treatment	Not available	NA	NA	NA	NA	2. Urban	03. 10-14 yrs	NA	04.Negative	Not available
MUM1707	12	Male	TB	New case	Negative	Negative	NA	NA	NA	NA	NA	Not on treatment	Not available	NA	NA	NA	NA	2. Urban	03. 10-14 yrs	Unknown	04.Negative	Not available
MUM1744	11	Female	TB	New case	Negative	Negative	NA	NA	NA	NA	NA	Not on treatment	Not available	NA	NA	NA	NA	2. Urban	03. 10-14 yrs	NA	04.Negative	Not available
MUM1747	11	Female	TB	New case	Negative	Negative	NA	NA	NA	NA	NA	Not on treatment	Not available	NA	NA	NA	NA	2. Urban	03. 10-14 yrs	Unknown	04.Negative	Not available
MUM1762	13	Female	TB	Previous TB	Negative	Negative	NA	NA	NA	NA	NA	Not on treatment	Not available	NA	NA	NA	NA	2. Urban	03. 10-14 yrs	Unknown	04.Negative	Not available
MUM1767	7	Female	TB	New case	Negative	Negative	NA	NA	NA	NA	NA	Not on treatment	Not available	NA	NA	NA	NA	2. Urban	02. 5-9 yrs	Unknown	04.Negative	Not available
MUM1781	14	Female	TB	New case	Negative	Negative	NA	NA	NA	NA	NA	Not on treatment	Not available	NA	NA	NA	NA	2. Urban	03. 10-14 yrs	Unknown	04.Negative	Not available
MUM1820	10	Male	TB	New case	Negative	Negative	NA	NA	NA	NA	NA	Not on treatment	Not available	NA	NA	NA	NA	2. Urban	03. 10-14 yrs	NA	04.Negative	Not available
MUM1858	9	Male	TB	New case	Positive	Positive	Rif Resistant	DOTS Cat. IV	Newly Initiated	NA	NA	On treatment	RNTCP treatment	Positive	R-Resistant	I-Indeterminate	Parent TU	2. Urban	02. 5-9 yrs	Positive	02.Rif Resistan	Not available
MUM1876	9	Male	TB	New case	Negative	Negative	NA	NA	NA	NA	NA	Not on treatment	Not available	NA	NA	NA	NA	2. Urban	02. 5-9 yrs	NA	04.Negative	Not available
MUM1889	13	Female	TB	New case	Negative	Negative	NA	NA	NA	NA	NA	Not on treatment	Not available	NA	NA	NA	NA	2. Urban	03. 10-14 yrs	NA	04.Negative	Not available
MUM1906	11	Male	TB	New case	Negative	Negative	NA	NA	NA	NA	NA	Not on treatment	Not available	NA	NA	NA	NA	2. Urban	03. 10-14 yrs	NA	04.Negative	Not available
MUM1910	1	Male	TB	New case	Negative	Negative	NA	NA	NA	NA	NA	Not on treatment	Not available	NA	NA	NA	NA	2. Urban	01.Below 5	Unknown	04.Negative	Not available
MUM1917	12	Male	TB	New case	Negative	Negative	NA	NA	NA	NA	NA	Not on treatment	Not available	NA	NA	NA	NA	2. Urban	03. 10-14 yrs	NA	04.Negative	Not available
MUM1942	11	Male	TB	New case	Negative	Negative	NA	NA	NA	NA	NA	Not on treatment	Not available	NA	NA	NA	NA	2. Urban	03. 10-14 yrs	NA	04.Negative	Not available
MUM1946	7	Female	TB	New case	Negative	Negative	NA	NA	NA	NA	NA	Not on treatment	Not available	NA	NA	NA	NA	2. Urban	02. 5-9 yrs	Unknown	04.Negative	Not available
MUM1993	13	Female	TB	New case	Negative	Positive	Rif Sensitive	Non-RNTCP regimen	Newly Initiated	NA	No	On treatment	Private treatment	NA	NA	NA	Parent TU	2. Urban	03. 10-14 yrs	Unknown	01.Rif Sensitiv	Not available
MUM2010	7	Male	TB	New case	Negative	Negative	NA	NA	NA	NA	NA	Not on treatment	Not available	NA	NA	NA	NA	2. Urban	02. 5-9 yrs	NA	04.Negative	Not available
MUM2052	10	Female	TB	New case	Negative	Negative	NA	NA	NA	NA	NA	Not on treatment	Not available	NA	NA	NA	NA	2. Urban	03. 10-14 yrs	NA	04.Negative	Not available
MUM2068	9	Female	TB	New case	Negative	Negative	NA	NA	NA	NA	NA	Not on treatment	Not available	NA	NA	NA	NA	2. Urban	02. 5-9 yrs	NA	04.Negative	Not available
MUM2069	8	Female	TB	New case	Negative	Negative	NA	NA	NA	NA	NA	Not on treatment	Not available	NA	NA	NA	NA	2. Urban	02. 5-9 yrs	NA	04.Negative	Not available
MUM2080	4	Male	TB	New case	Negative	Negative	NA	NA	NA	NA	NA	Not on treatment	Not available	NA	NA	NA	NA	2. Urban	01.Below 5	Unknown	04.Negative	Not available
MUM2083	12	Female	TB	New case	Negative	Negative	NA	NA	NA	NA	NA	Not on treatment	Not available	NA	NA	NA	NA	2. Urban	03. 10-14 yrs	NA	04.Negative	Not available
MUM2084	7	Male	TB	New case	Negative	Negative	NA	NA	NA	NA	NA	Not on treatment	Not available	NA	NA	NA	NA	2. Urban	02. 5-9 yrs	NA	04.Negative	Not available
MUM2087	9	Male	TB	New case	Negative	Negative	NA	NA	NA	NA	NA	Not on treatment	Not available	NA	NA	NA	NA	2. Urban	02. 5-9 yrs	NA	04.Negative	Not available
MUM2098	7	Female	TB	New case	Negative	Negative	NA	NA	NA	NA	NA	Not on treatment	Not available	NA	NA	NA	NA	2. Urban	02. 5-9 yrs	NA	04.Negative	Not available
MUM2118	10	Male	TB	New case	Negative	Negative	NA	NA	NA	NA	NA	Not on treatment	Not available	NA	NA	NA	NA	2. Urban	03. 10-14 yrs	Unknown	04.Negative	Not available
MUM2123	12	Male	TB	New case	Negative	Negative	NA	NA	NA	NA	NA	Not on treatment	Not available	NA	NA	NA	NA	2. Urban	03. 10-14 yrs	NA	04.Negative	Not available
MUM2134	8	Male	TB	New case	Negative	Negative	NA	NA	NA	NA	NA	Not on treatment	Not available	NA	NA	NA	NA	2. Urban	02. 5-9 yrs	NA	04.Negative	Not available
MUM2146	14	Female	TB	New case	Negative	Negative	NA	NA	NA	NA	NA	Not on treatment	Not available	NA	NA	NA	NA	2. Urban	03. 10-14 yrs	NA	04.Negative	Not available
MUM2160	14	Female	TB	New case	Negative	Negative	NA	NA	NA	NA	NA	Not on treatment	Not available	NA	NA	NA	NA	2. Urban	03. 10-14 yrs	NA	04.Negative	Not available
MUM2198	11	Female	TB	New case	Negative	Negative	NA	NA	NA	NA	NA	Not on treatment	Not available	NA	NA	NA	NA	2. Urban	03. 10-14 yrs	NA	04.Negative	Not available
MUM2203	8	Male	TB	New case	Negative	Negative	NA	NA	NA	NA	NA	Not on treatment	Not available	NA	NA	NA	NA	2. Urban	02. 5-9 yrs	NA	04.Negative	Not available
MUM2216	11	Male	TB	New case	Negative	Negative	NA	NA	NA	NA	NA	Not on treatment	Not available	NA	NA	NA	NA	2. Urban	03. 10-14 yrs	NA	04.Negative	Not available
MUM2247	10	Female	TB	New case	Negative	Negative	NA	NA	NA	NA	NA	Not on treatment	Not available	NA	NA	NA	NA	2. Urban	03. 10-14 yrs	NA	04.Negative	Not available
MUM2252	12	Female	TB	New case	Negative	Positive	Rif Sensitive	DOTS Cat. I	Newly Initiated	Completed	NA	On treatment	RNTCP treatment	Negative	NA	I-Indeterminate	Parent TU	2. Urban	03. 10-14 yrs	Unknown	01.Rif Sensitiv	Treatment success
MUM2266	12	Female	TB	New case	Negative	Negative	NA	NA	NA	NA	NA	Not on treatment	Not available	NA	NA	NA	NA	2. Urban	03. 10-14 yrs	NA	04.Negative	Not available
MUM2301	11	Female	TB	New case	Negative	Negative	NA	NA	NA	NA	NA	Not on treatment	Not available	NA	NA	NA	NA	2. Urban	03. 10-14 yrs	NA	04.Negative	Not available
MUM2303	11	Female	TB	New case	Negative	Negative	NA	NA	NA	NA	NA	Not on treatment	Not available	NA	NA	NA	NA	2. Urban	03. 10-14 yrs	NA	04.Negative	Not available
MUM2304	13	Female	TB	Previous TB	Negative	Negative	NA	DOTS Cat. II	Other	Completed	NA	On treatment	RNTCP treatment	NA	NA	NA	Parent TU	2. Urban	03. 10-14 yrs	Negative	03.Clinically d	Treatment success
MUM2311	13	Female	TB	New case	Negative	Negative	NA	NA	NA	NA	NA	Not on treatment	Not available	NA	NA	NA	NA	2. Urban	03. 10-14 yrs	NA	04.Negative	Not available
MUM2312	10	Male	TB	New case	Negative	Negative	NA	NA	NA	NA	NA	Not on treatment	Not available	NA	NA	NA	NA	2. Urban	03. 10-14 yrs	NA	04.Negative	Not available
MUM2348	14	Male	TB	New case	Negative	Negative	NA	NA	NA	NA	NA	Not on treatment	Not available	NA	NA	NA	NA	2. Urban	03. 10-14 yrs	NA	04.Negative	Not available
MUM2352	14	Male	TB	New case	Negative	Negative	NA	NA	NA	NA	NA	Not on treatment	Not available	NA	NA	NA	NA	2. Urban	03. 10-14 yrs	NA	04.Negative	Not available
MUM2357	7	Male	TB	New case	Negative	Negative	NA	NA	NA	NA	NA	Not on treatment	Not available	NA	NA	NA	NA	2. Urban	02. 5-9 yrs	Unknown	04.Negative	Not available
MUM2365	4	Female	TB	New case	Negative	Negative	NA	NA	NA	NA	NA	Not on treatment	Not available	NA	NA	NA	NA	2. Urban	01.Below 5	NA	04.Negative	Not available
MUM2383	6	Male	TB	New case	Negative	Negative	NA	NA	NA	NA	NA	Not on treatment	Not available	NA	NA	NA	NA	2. Urban	02. 5-9 yrs	NA	04.Negative	Not available
MUM2395	12	Female	TB	New case	Negative	Negative	NA	NA	NA	NA	NA	Not on treatment	Not available	NA	NA	NA	NA	2. Urban	03. 10-14 yrs	NA	04.Negative	Not available
MUM2432	5	Female	TB	Previous TB	Negative	Negative	NA	NA	NA	NA	NA	Not on treatment	Not available	NA	NA	NA	NA	2. Urban	02. 5-9 yrs	Unknown	04.Negative	Not available
MUM2434	6	Male	TB	New case	Negative	Negative	NA	DOTS Cat. I	Newly Initiated	Completed	NA	On treatment	RNTCP treatment	NA	NA	NA	Parent TU	2. Urban	02. 5-9 yrs	Unknown	03.Clinically d	Treatment success
MUM2450	7	Female	TB	New case	Negative	Negative	NA	NA	NA	NA	NA	Not on treatment	Not available	NA	NA	NA	NA	2. Urban	02. 5-9 yrs	Unknown	04.Negative	Not available
MUM2475	7	Female	TB	New case	Negative	Negative	NA	NA	NA	NA	NA	Not on treatment	Not available	NA	NA	NA	NA	2. Urban	02. 5-9 yrs	Unknown	04.Negative	Not available
MUM2476	14	Male	TB	New case	Negative	Negative	NA	NA	NA	NA	NA	Not on treatment	Not available	NA	NA	NA	NA	2. Urban	03. 10-14 yrs	Unknown	04.Negative	Not available
MUM2492	11	Female	TB	New case	Negative	Negative	NA	NA	NA	NA	NA	Not on treatment	Not available	NA	NA	NA	NA	2. Urban	03. 10-14 yrs	Unknown	04.Negative	Not available
MUM2501	10	Male	TB	New case	Negative	Positive	Rif Sensitive	DOTS Cat. I	Newly Initiated	Completed	No	On treatment	RNTCP treatment	NA	NA	NA	Parent TU	2. Urban	03. 10-14 yrs	Unknown	01.Rif Sensitiv	Treatment success
MUM2530	12	Male	TB	New case	Negative	Negative	NA	NA	NA	NA	NA	Not on treatment	Not available	NA	NA	NA	NA	2. Urban	03. 10-14 yrs	Unknown	04.Negative	Not available
MUM2538	14	Male	TB	New case	Negative	Negative	NA	NA	NA	NA	NA	Not on treatment	Not available	NA	NA	NA	NA	2. Urban	03. 10-14 yrs	Unknown	04.Negative	Not available
MUM2543	13	Female	TB	New case	Negative	Negative	NA	NA	NA	NA	NA	Not on treatment	Not available	NA	NA	NA	NA	2. Urban	03. 10-14 yrs	Unknown	04.Negative	Not available
MUM2586	13	Female	TB	New case	Negative	Negative	NA	NA	NA	NA	NA	Not on treatment	Not available	NA	NA	NA	NA	2. Urban	03. 10-14 yrs	Unknown	04.Negative	Not available
MUM2651	13	Male	TB	New case	Negative	Negative	NA	NA	NA	NA	NA	Not on treatment	Not available	NA	NA	NA	NA	2. Urban	03. 10-14 yrs	Unknown	04.Negative	Not available
MUM2675	8	Female	TB	New case	Negative	Negative	NA	NA	NA	NA	NA	Not on treatment	Not available	NA	NA	NA	NA	2. Urban	02. 5-9 yrs	Unknown	04.Negative	Not available
MUM2678	11	Female	TB	New case	Negative	Negative	NA	NA	NA	NA	NA	Not on treatment	Not available	NA	NA	NA	NA	2. Urban	03. 10-14 yrs	Unknown	04.Negative	Not available
MUM2690	7	Female	TB	New case	Negative	Negative	NA	NA	NA	NA	NA	Not on treatment	Not available	NA	NA	NA	NA	2. Urban	02. 5-9 yrs	Unknown	04.Negative	Not available
MUM2697	10	Male	TB	New case	Negative	Negative	NA	NA	NA	NA	NA	Not on treatment	Not available	NA	NA	NA	NA	2. Urban	03. 10-14 yrs	Unknown	04.Negative	Not available
MUM2698	8	Male	TB	New case	Negative	Negative	NA	NA	NA	NA	NA	Not on treatment	Not available	NA	NA	NA	NA	2. Urban	02. 5-9 yrs	Unknown	04.Negative	Not available
MUM2701	14	Male	TB	New case	Negative	Negative	NA	NA	NA	NA	NA	Not on treatment	Not available	NA	NA	NA	NA	2. Urban	03. 10-14 yrs	Unknown	04.Negative	Not available
MUM2754	12	Female	DR-TB	Previous TB	Positive	Positive	Rif Resistant	DOTS Cat. IV	Failure	NA	No	On treatment	RNTCP treatment	Positive	R-Resistant	R-Resistant	Other TU	2. Urban	03. 10-14 yrs	Unknown	02.Rif Resistan	Not available
MUM2763	13	Female	TB	New case	Negative	Positive	Rif Resistant	DOTS Cat. IV	Newly Initiated	NA	NA	On treatment	RNTCP treatment	Negative	NA	Neg	Parent TU	2. Urban	03. 10-14 yrs	Negative	02.Rif Resistan	Not available
MUM2766	10	Male	TB	New case	Negative	Negative	NA	NA	NA	NA	NA	Not on treatment	Not available	NA	NA	NA	NA	2. Urban	03. 10-14 yrs	Unknown	04.Negative	Not available
MUM2768	9	Female	TB	New case	Negative	Negative	NA	NA	NA	NA	NA	Not on treatment	Not available	NA	NA	NA	NA	2. Urban	02. 5-9 yrs	Unknown	04.Negative	Not available
MUM2781	7	Female	TB	New case	Negative	Negative	NA	NA	NA	NA	NA	Not on treatment	Not available	NA	NA	NA	NA	2. Urban	02. 5-9 yrs	Unknown	04.Negative	Not available
MUM2820	13	Male	TB	New case	Negative	Negative	NA	NA	NA	NA	NA	Not on treatment	Not available	NA	NA	NA	NA	2. Urban	03. 10-14 yrs	Unknown	04.Negative	Not available
MUM2826	7	Female	TB	Previous TB	Negative	Negative	NA	NA	NA	NA	NA	Not on treatment	Not available	NA	NA	NA	NA	2. Urban	02. 5-9 yrs	Unknown	04.Negative	Not available
MUM2830	5	Male	TB	New case	Negative	Negative	NA	NA	NA	NA	NA	Not on treatment	Not available	NA	NA	NA	NA	2. Urban	02. 5-9 yrs	Unknown	04.Negative	Not available
MUM2832	9	Male	TB	New case	Negative	Negative	NA	NA	NA	NA	NA	Not on treatment	Not available	NA	NA	NA	NA	2. Urban	02. 5-9 yrs	Unknown	04.Negative	Not available
MUM2833	14	Female	TB	Previous TB	Negative	Negative	NA	NA	NA	NA	NA	Not on treatment	Not available	NA	NA	NA	NA	2. Urban	03. 10-14 yrs	Unknown	04.Negative	Not available
MUM2848	14	Male	TB	New case	Negative	Negative	NA	NA	NA	NA	NA	Not on treatment	Not available	NA	NA	NA	NA	2. Urban	03. 10-14 yrs	Unknown	04.Negative	Not available
MUM2850	13	Male	TB	New case	Negative	Negative	NA	NA	NA	NA	NA	Not on treatment	Not available	NA	NA	NA	NA	2. Urban	03. 10-14 yrs	Unknown	04.Negative	Not available
MUM2860	12	Female	TB	New case	Negative	Negative	NA	NA	NA	NA	NA	Not on treatment	Not available	NA	NA	NA	NA	2. Urban	03. 10-14 yrs	Unknown	04.Negative	Not available
MUM2864	13	Male	TB	New case	Negative	Negative	NA	NA	NA	NA	NA	Not on treatment	Not available	NA	NA	NA	NA	2. Urban	03. 10-14 yrs	Unknown	04.Negative	Not available
MUM2889	13	Male	TB	Previous TB	Negative	Positive	Rif Resistant	DOTS Cat. IV	Other	Passed away	No	On treatment	RNTCP treatment	Positive	R-Resistant	I-Indeterminate	Parent TU	2. Urban	03. 10-14 yrs	Positive	02.Rif Resistan	Death
MUM2901	10	Male	TB	New case	Negative	Negative	NA	NA	NA	NA	NA	Not on treatment	Not available	NA	NA	NA	NA	2. Urban	03. 10-14 yrs	Unknown	04.Negative	Not available
MUM2919	14	Female	TB	Previous TB	Negative	Positive	Rif Resistant	DOTS Cat. IV	Other	NA	No	On treatment	RNTCP treatment	Positive	R-Resistant	R-Resistant	Parent TU	2. Urban	03. 10-14 yrs	Negative	02.Rif Resistan	Not available
MUM2969	13	Female	TB	Previous TB	Negative	Negative	NA	NA	NA	NA	NA	Not on treatment	Not available	NA	NA	NA	NA	2. Urban	03. 10-14 yrs	Unknown	04.Negative	Not available
MUM2970	9	Female	TB	New case	Negative	Negative	NA	NA	NA	NA	NA	Not on treatment	Not available	NA	NA	NA	NA	2. Urban	02. 5-9 yrs	Unknown	04.Negative	Not available
MUM2971	11	Male	TB	New case	Negative	Negative	NA	NA	NA	NA	NA	Not on treatment	Not available	NA	NA	NA	NA	2. Urban	03. 10-14 yrs	Unknown	04.Negative	Not available
MUM2998	13	Male	TB	New case	Negative	Negative	NA	NA	NA	NA	NA	Not on treatment	Not available	NA	NA	NA	NA	2. Urban	03. 10-14 yrs	Unknown	04.Negative	Not available
MUM3004	10	Female	TB	New case	Negative	Negative	NA	NA	NA	NA	NA	Not on treatment	Not available	NA	NA	NA	NA	2. Urban	03. 10-14 yrs	Unknown	04.Negative	Not available
MUM3010	14	Female	TB	Previous TB	Negative	Positive	Rif Resistant	DOTS Cat. IV	Other	NA	No	On treatment	RNTCP treatment	Positive	R-Resistant	R-Resistant	Other TU	2. Urban	03. 10-14 yrs	Unknown	02.Rif Resistan	Not available
MUM3017	11	Female	TB	New case	Negative	Negative	NA	DOTS Cat. I	Newly Initiated	Completed	NA	On treatment	RNTCP treatment	NA	NA	NA	Parent TU	2. Urban	03. 10-14 yrs	Negative	03.Clinically d	Treatment success
MUM3035	14	Male	TB	New case	Negative	Negative	NA	NA	NA	NA	NA	Not on treatment	Not available	NA	NA	NA	NA	2. Urban	03. 10-14 yrs	Unknown	04.Negative	Not available
MUM3039	9	Male	TB	New case	Negative	Negative	NA	NA	NA	NA	NA	Not on treatment	Not available	NA	NA	NA	NA	2. Urban	02. 5-9 yrs	Unknown	04.Negative	Not available
MUM3054	14	Female	TB	Previous TB	Negative	Negative	NA	NA	NA	NA	NA	Not on treatment	Not available	NA	NA	NA	NA	2. Urban	03. 10-14 yrs	Unknown	04.Negative	Not available
MUM3064	13	Female	TB	New case	Negative	Negative	NA	NA	NA	NA	NA	Not on treatment	Not available	NA	NA	NA	NA	2. Urban	03. 10-14 yrs	Unknown	04.Negative	Not available
MUM3111	10	Female	TB	New case	Negative	Negative	NA	NA	NA	NA	NA	Not on treatment	Not available	NA	NA	NA	NA	2. Urban	03. 10-14 yrs	Unknown	04.Negative	Not available
MUM3112	9	Male	TB	New case	Negative	Negative	NA	NA	NA	NA	NA	Not on treatment	Not available	NA	NA	NA	NA	2. Urban	02. 5-9 yrs	Unknown	04.Negative	Not available
MUM3132	5	Male	TB	New case	Negative	Positive	Rif Sensitive	Non-RNTCP regimen	NA	NA	No	On treatment	Private treatment	NA	NA	NA	Other TU	2. Urban	02. 5-9 yrs	Unknown	01.Rif Sensitiv	Not available
MUM3156	14	Male	TB	New case	Negative	Positive	Rif Sensitive	Non-RNTCP regimen	NA	NA	No	On treatment	Private treatment	NA	NA	NA	Parent TU	2. Urban	03. 10-14 yrs	Unknown	01.Rif Sensitiv	Not available
MUM3162	12	Female	TB	Previous TB	Negative	Negative	NA	NA	NA	NA	NA	Not on treatment	Not available	NA	NA	NA	NA	2. Urban	03. 10-14 yrs	Unknown	04.Negative	Not available
MUM3170	10	Female	TB	New case	Negative	Negative	NA	NA	NA	NA	NA	Not on treatment	Not available	NA	NA	NA	NA	2. Urban	03. 10-14 yrs	Unknown	04.Negative	Not available
MUM3173	12	Male	TB	Previous TB	Negative	Negative	NA	NA	NA	NA	NA	Not on treatment	Not available	NA	NA	NA	NA	2. Urban	03. 10-14 yrs	Unknown	04.Negative	Not available
MUM3197	14	Female	TB	Previous TB	Negative	Negative	NA	NA	NA	NA	NA	Not on treatment	Not available	NA	NA	NA	NA	2. Urban	03. 10-14 yrs	Unknown	04.Negative	Not available
MUM3207	12	Female	TB	Previous TB	Positive	Positive	Rif Resistant	DOTS Cat. IV	Relapse	Defaulted	NA	On treatment	RNTCP treatment	Positive	R-Resistant	R-Resistant	Parent TU	2. Urban	03. 10-14 yrs	Negative	02.Rif Resistan	Default
MUM3216	14	Male	TB	New case	Negative	Negative	NA	NA	NA	NA	NA	Not on treatment	Not available	NA	NA	NA	NA	2. Urban	03. 10-14 yrs	Unknown	04.Negative	Not available
MUM3218	6	Female	TB	New case	Negative	Negative	NA	NA	NA	NA	NA	Not on treatment	Not available	NA	NA	NA	NA	2. Urban	02. 5-9 yrs	Unknown	04.Negative	Not available
MUM3240	1	Male	TB	New case	Negative	Negative	NA	NA	NA	NA	NA	Not on treatment	Not available	NA	NA	NA	NA	2. Urban	01.Below 5	Unknown	04.Negative	Not available
MUM3243	7	Male	TB	New case	Negative	Negative	NA	NA	NA	NA	NA	Not on treatment	Not available	NA	NA	NA	NA	2. Urban	02. 5-9 yrs	Unknown	04.Negative	Not available
MUM3252	7	Male	TB	New case	Negative	Negative	NA	DOTS Cat. I	Newly Initiated	Completed	NA	On treatment	RNTCP treatment	NA	NA	NA	Parent TU	2. Urban	02. 5-9 yrs	Unknown	03.Clinically d	Treatment success
MUM3254	12	Male	TB	New case	Negative	Negative	NA	NA	NA	NA	NA	Not on treatment	Not available	NA	NA	NA	NA	2. Urban	03. 10-14 yrs	Unknown	04.Negative	Not available
MUM3256	14	Female	TB	New case	Negative	Negative	NA	NA	NA	NA	NA	Not on treatment	Not available	NA	NA	NA	NA	2. Urban	03. 10-14 yrs	Unknown	04.Negative	Not available
MUM3257	12	Male	TB	Previous TB	Negative	Negative	NA	DOTS Cat. II	Other	Completed	NA	On treatment	RNTCP treatment	NA	NA	NA	Parent TU	2. Urban	03. 10-14 yrs	Unknown	03.Clinically d	Treatment success
MUM3258	4	Female	TB	New case	Negative	Negative	NA	NA	NA	NA	NA	Not on treatment	Not available	NA	NA	NA	NA	2. Urban	01.Below 5	Unknown	04.Negative	Not available
MUM3259	3	Female	TB	New case	Negative	Negative	NA	NA	NA	NA	NA	Not on treatment	Not available	NA	NA	NA	NA	2. Urban	01.Below 5	Unknown	04.Negative	Not available
MUM3279	14	Female	TB	New case	Negative	Negative	NA	NA	NA	NA	NA	Not on treatment	Not available	NA	NA	NA	NA	2. Urban	03. 10-14 yrs	Unknown	04.Negative	Not available
MUM3281	13	Female	TB	Previous TB	Negative	Positive	Rif Sensitive	DOTS Cat. II	Other	Completed	No	On treatment	RNTCP treatment	NA	NA	NA	Parent TU	2. Urban	03. 10-14 yrs	Negative	01.Rif Sensitiv	Treatment success
MUM3300	10	Male	TB	New case	Negative	Negative	NA	NA	NA	NA	NA	Not on treatment	Not available	NA	NA	NA	NA	2. Urban	03. 10-14 yrs	Unknown	04.Negative	Not available
MUM3307	6	Male	TB	Previous TB	Negative	Negative	NA	NA	NA	NA	NA	Not on treatment	Not available	NA	NA	NA	NA	2. Urban	02. 5-9 yrs	Unknown	04.Negative	Not available
MUM3315	5	Male	TB	New case	Negative	Negative	NA	NA	NA	NA	NA	Not on treatment	Not available	NA	NA	NA	NA	2. Urban	02. 5-9 yrs	Unknown	04.Negative	Not available
MUM3327	13	Female	TB	New case	Negative	Positive	Rif Sensitive	DOTS Cat. I	Newly Initiated	Completed	No	On treatment	RNTCP treatment	NA	NA	NA	Parent TU	2. Urban	03. 10-14 yrs	Negative	01.Rif Sensitiv	Treatment success
MUM3334	9	Male	TB	New case	Negative	Negative	NA	NA	NA	NA	NA	Not on treatment	Not available	NA	NA	NA	NA	2. Urban	02. 5-9 yrs	Unknown	04.Negative	Not available
MUM3359	13	Male	TB	Previous TB	Negative	Negative	NA	NA	NA	NA	NA	Not on treatment	Not available	NA	NA	NA	NA	2. Urban	03. 10-14 yrs	Unknown	04.Negative	Not available
MUM3369	5	Male	TB	New case	Negative	Negative	NA	NA	NA	NA	NA	Not on treatment	Not available	NA	NA	NA	NA	2. Urban	02. 5-9 yrs	Unknown	04.Negative	Not available
MUM3392	10	Male	TB	New case	Negative	Negative	NA	NA	NA	NA	NA	Not on treatment	Not available	NA	NA	NA	NA	2. Urban	03. 10-14 yrs	Unknown	04.Negative	Not available
MUM3400	8	Male	TB	New case	Negative	Negative	NA	NA	NA	NA	NA	Not on treatment	Not available	NA	NA	NA	NA	2. Urban	02. 5-9 yrs	Unknown	04.Negative	Not available
MUM3414	12	Female	TB	New case	Negative	Negative	NA	NA	NA	NA	NA	Not on treatment	Not available	NA	NA	NA	NA	2. Urban	03. 10-14 yrs	Unknown	04.Negative	Not available
MUM3419	12	Male	TB	Previous TB	Negative	Negative	NA	NA	NA	NA	NA	Not on treatment	Not available	NA	NA	NA	NA	2. Urban	03. 10-14 yrs	Unknown	04.Negative	Not available
MUM3447	11	Male	TB	New case	Negative	Negative	NA	NA	NA	NA	NA	Not on treatment	Not available	NA	NA	NA	NA	2. Urban	03. 10-14 yrs	Unknown	04.Negative	Not available
MUM3456	12	Female	TB	New case	Negative	Negative	NA	NA	NA	NA	NA	Not on treatment	Not available	NA	NA	NA	NA	2. Urban	03. 10-14 yrs	Unknown	04.Negative	Not available
MUM3488	9	Male	TB	New case	Negative	Negative	NA	NA	NA	NA	NA	Not on treatment	Not available	NA	NA	NA	NA	2. Urban	02. 5-9 yrs	Unknown	04.Negative	Not available
MUM3492	7	Male	TB	Previous TB	Negative	Negative	NA	NA	NA	NA	NA	Not on treatment	Not available	NA	NA	NA	NA	2. Urban	02. 5-9 yrs	Unknown	04.Negative	Not available
MUM3519	11	Male	TB	New case	Negative	Negative	NA	NA	NA	NA	NA	Not on treatment	Not available	NA	NA	NA	NA	2. Urban	03. 10-14 yrs	Unknown	04.Negative	Not available
MUM3525	8	Female	TB	New case	Negative	Negative	NA	NA	NA	NA	NA	Not on treatment	Not available	NA	NA	NA	NA	2. Urban	02. 5-9 yrs	Unknown	04.Negative	Not available
MUM3532	9	Male	TB	New case	Negative	Negative	NA	NA	NA	NA	NA	Not on treatment	Not available	NA	NA	NA	NA	2. Urban	02. 5-9 yrs	Unknown	04.Negative	Not available
MUM3534	14	Female	TB	New case	Positive	Positive	Rif Sensitive	DOTS Cat. I	Newly Initiated	Cured	No	On treatment	RNTCP treatment	NA	NA	NA	Parent TU	2. Urban	03. 10-14 yrs	Negative	01.Rif Sensitiv	Treatment success
MUM3539	3	Female	TB	New case	Negative	Negative	NA	NA	NA	NA	NA	Not on treatment	Not available	NA	NA	NA	NA	2. Urban	01.Below 5	Unknown	04.Negative	Not available
MUM3554	7	Male	TB	New case	Negative	Negative	NA	NA	NA	NA	NA	Not on treatment	Not available	NA	NA	NA	NA	2. Urban	02. 5-9 yrs	Unknown	04.Negative	Not available
MUM3558	13	Female	TB	New case	Negative	Negative	NA	NA	NA	NA	NA	Not on treatment	Not available	NA	NA	NA	NA	2. Urban	03. 10-14 yrs	Unknown	04.Negative	Not available
MUM3580	6	Male	TB	New case	Negative	Negative	NA	NA	NA	NA	NA	Not on treatment	Not available	NA	NA	NA	NA	2. Urban	02. 5-9 yrs	Unknown	04.Negative	Not available
MUM3593	14	Male	TB	Previous TB	Negative	Negative	NA	NA	NA	NA	NA	Not on treatment	Not available	NA	NA	NA	NA	2. Urban	03. 10-14 yrs	Unknown	04.Negative	Not available
MUM3624	7	Male	TB	New case	Negative	Negative	NA	NA	NA	NA	NA	Not on treatment	Not available	NA	NA	NA	NA	2. Urban	02. 5-9 yrs	Unknown	04.Negative	Not available
MUM3654	13	Female	TB	New case	Negative	Negative	NA	NA	NA	NA	NA	Not on treatment	Not available	NA	NA	NA	NA	2. Urban	03. 10-14 yrs	Unknown	04.Negative	Not available
MUM3671	10	Female	TB	New case	Negative	Positive	Rif Sensitive	NA	NA	NA	Yes	Not on treatment	Not available	NA	NA	NA	Other TU	2. Urban	03. 10-14 yrs	Unknown	01.Rif Sensitiv	Not available
MUM3672	1	Male	TB	New case	Negative	Negative	NA	NA	NA	NA	NA	Not on treatment	Not available	NA	NA	NA	NA	2. Urban	01.Below 5	Unknown	04.Negative	Not available
MUM3691	12	Male	TB	New case	Negative	Negative	NA	DOTS Cat. I	Newly Initiated	Defaulted	NA	On treatment	RNTCP treatment	NA	NA	NA	Parent TU	2. Urban	03. 10-14 yrs	Unknown	03.Clinically d	Default
MUM3692	13	Female	TB	New case	Negative	Negative	NA	NA	NA	NA	NA	Not on treatment	Not available	NA	NA	NA	NA	2. Urban	03. 10-14 yrs	Unknown	04.Negative	Not available
MUM3694	10	Female	TB	New case	Negative	Negative	NA	NA	NA	NA	NA	Not on treatment	Not available	NA	NA	NA	NA	2. Urban	03. 10-14 yrs	Unknown	04.Negative	Not available
MUM3719	7	Male	TB	New case	Negative	Negative	NA	NA	NA	NA	NA	Not on treatment	Not available	NA	NA	NA	NA	2. Urban	02. 5-9 yrs	Unknown	04.Negative	Not available
MUM3734	5	Male	TB	New case	Negative	Negative	NA	NA	NA	NA	NA	Not on treatment	Not available	NA	NA	NA	NA	2. Urban	02. 5-9 yrs	Unknown	04.Negative	Not available
MUM3761	13	Female	TB	New case	Negative	Negative	NA	NA	NA	NA	NA	Not on treatment	Not available	NA	NA	NA	NA	2. Urban	03. 10-14 yrs	Unknown	04.Negative	Not available
MUM3777	5	Female	TB	New case	Negative	Negative	NA	NA	NA	NA	NA	Not on treatment	Not available	NA	NA	NA	NA	2. Urban	02. 5-9 yrs	Unknown	04.Negative	Not available
MUM3835	7	Male	TB	New case	Negative	Negative	NA	NA	NA	NA	NA	Not on treatment	Not available	NA	NA	NA	NA	2. Urban	02. 5-9 yrs	Unknown	04.Negative	Not available
MUM3872	14	Female	TB	Previous TB	Negative	Negative	NA	NA	NA	NA	NA	Not on treatment	Not available	NA	NA	NA	NA	2. Urban	03. 10-14 yrs	Unknown	04.Negative	Not available
MUM3873	13	Male	TB	New case	Negative	Negative	NA	NA	NA	NA	NA	Not on treatment	Not available	NA	NA	NA	NA	2. Urban	03. 10-14 yrs	Unknown	04.Negative	Not available
MUM3874	10	Male	TB	New case	Negative	Negative	NA	NA	NA	NA	NA	Not on treatment	Not available	NA	NA	NA	NA	2. Urban	03. 10-14 yrs	Unknown	04.Negative	Not available
MUM3875	12	Male	TB	New case	Negative	Positive	Rif Sensitive	DOTS Cat. I	Newly Initiated	NA	No	On treatment	RNTCP treatment	NA	NA	NA	Parent TU	2. Urban	03. 10-14 yrs	Unknown	01.Rif Sensitiv	Not available
MUM3889	14	Female	TB	New case	Negative	Negative	NA	NA	NA	NA	NA	Not on treatment	Not available	NA	NA	NA	NA	2. Urban	03. 10-14 yrs	Unknown	04.Negative	Not available
MUM3892	13	Female	TB	New case	Positive	Positive	Rif Resistant	NA	NA	NA	Yes	Not on treatment	Not available	Positive	R-Resistant	R-Resistant	Other TU	2. Urban	03. 10-14 yrs	Unknown	02.Rif Resistan	Not available
MUM3905	14	Female	TB	Previous TB	Negative	Negative	NA	NA	NA	NA	NA	Not on treatment	Not available	NA	NA	NA	NA	2. Urban	03. 10-14 yrs	Unknown	04.Negative	Not available
MUM3943	6	Male	TB	New case	Negative	Negative	NA	NA	NA	NA	NA	Not on treatment	Not available	NA	NA	NA	NA	2. Urban	02. 5-9 yrs	Unknown	04.Negative	Not available
MUM3949	14	Female	TB	Previous TB	Negative	Positive	Rif Sensitive	DOTS Cat. II	Other	Completed	No	On treatment	RNTCP treatment	NA	NA	NA	Other TU	2. Urban	03. 10-14 yrs	Unknown	01.Rif Sensitiv	Treatment success
MUM3972	6	Male	TB	New case	Negative	Negative	NA	NA	NA	NA	NA	Not on treatment	Not available	NA	NA	NA	NA	2. Urban	02. 5-9 yrs	Unknown	04.Negative	Not available
MUM3999	5	Male	TB	New case	Negative	Negative	NA	NA	NA	NA	NA	Not on treatment	Not available	NA	NA	NA	NA	2. Urban	02. 5-9 yrs	Unknown	04.Negative	Not available
MUM4013	5	Male	TB	New case	Negative	Negative	NA	NA	NA	NA	NA	Not on treatment	Not available	NA	NA	NA	NA	2. Urban	02. 5-9 yrs	Unknown	04.Negative	Not available
MUM4064	14	Female	TB	New case	Positive	Positive	Rif Sensitive	DOTS Cat. I	Newly Initiated	Cured	No	On treatment	RNTCP treatment	NA	NA	NA	Other TU	2. Urban	03. 10-14 yrs	Unknown	01.Rif Sensitiv	Treatment success
MUM4068	14	Male	TB	New case	Negative	Negative	NA	NA	NA	NA	NA	Not on treatment	Not available	NA	NA	NA	NA	2. Urban	03. 10-14 yrs	Unknown	04.Negative	Not available
MUM4085	12	Female	TB	New case	Negative	Negative	NA	NA	NA	NA	NA	Not on treatment	Not available	NA	NA	NA	NA	2. Urban	03. 10-14 yrs	Unknown	04.Negative	Not available
MUM4098	9	Female	TB	New case	Negative	Negative	NA	NA	NA	NA	NA	Not on treatment	Not available	NA	NA	NA	NA	2. Urban	02. 5-9 yrs	Unknown	04.Negative	Not available
MUM4111	13	Female	TB	Previous TB	Positive	Positive	Rif Resistant	Non-RNTCP regimen	TAD	NA	No	On treatment	Private treatment	Positive	R-Resistant	R-Resistant	Other TU	2. Urban	03. 10-14 yrs	Unknown	02.Rif Resistan	Not available
MUM4131	8	Female	TB	Previous TB	Negative	Negative	NA	NA	NA	NA	NA	Not on treatment	Not available	NA	NA	NA	NA	2. Urban	02. 5-9 yrs	Unknown	04.Negative	Not available
MUM4143	7	Male	TB	New case	Negative	Negative	NA	NA	NA	NA	NA	Not on treatment	Not available	NA	NA	NA	NA	2. Urban	02. 5-9 yrs	Unknown	04.Negative	Not available
MUM4160	9	Male	TB	New case	Negative	Negative	NA	NA	NA	NA	NA	Not on treatment	Not available	NA	NA	NA	NA	2. Urban	02. 5-9 yrs	Unknown	04.Negative	Not available
MUM4194	6	Female	TB	New case	Negative	Negative	NA	NA	NA	NA	NA	Not on treatment	Not available	NA	NA	NA	NA	2. Urban	02. 5-9 yrs	Unknown	04.Negative	Not available
MUM4211	12	Male	TB	New case	Negative	Negative	NA	NA	NA	NA	NA	Not on treatment	Not available	NA	NA	NA	NA	2. Urban	03. 10-14 yrs	Unknown	04.Negative	Not available
MUM4244	7	Male	TB	Previous TB	Negative	Negative	NA	NA	NA	NA	NA	Not on treatment	Not available	NA	NA	NA	NA	2. Urban	02. 5-9 yrs	Unknown	04.Negative	Not available
MUM4245	5	Female	TB	Previous TB	Negative	Negative	NA	NA	NA	NA	NA	Not on treatment	Not available	NA	NA	NA	NA	2. Urban	02. 5-9 yrs	Unknown	04.Negative	Not available
MUM4276	13	Female	TB	New case	Negative	Negative	NA	NA	NA	NA	NA	Not on treatment	Not available	NA	NA	NA	NA	2. Urban	03. 10-14 yrs	Unknown	04.Negative	Not available
MUM4280	10	Male	TB	New case	Negative	Negative	NA	NA	NA	NA	NA	Not on treatment	Not available	NA	NA	NA	NA	2. Urban	03. 10-14 yrs	Unknown	04.Negative	Not available
MUM4286	12	Male	TB	New case	Negative	Positive	Rif Sensitive	NA	NA	NA	Yes	Not on treatment	Not available	NA	NA	NA	Parent TU	2. Urban	03. 10-14 yrs	Unknown	01.Rif Sensitiv	Not available
MUM4289	12	Male	TB	New case	Positive	Positive	Rif Resistant	Non-RNTCP regimen	Newly Initiated	Passed away	No	On treatment	Private treatment	NA	NA	NA	Other TU	2. Urban	03. 10-14 yrs	Unknown	02.Rif Resistan	Non-DOTS
MUM4317	14	Female	TB	New case	Negative	Negative	NA	NA	NA	NA	NA	Not on treatment	Not available	NA	NA	NA	NA	2. Urban	03. 10-14 yrs	Unknown	04.Negative	Not available
MUM4320	14	Female	TB	New case	Positive	Positive	Rif Sensitive	DOTS Cat. I	Newly Initiated	Cured	No	On treatment	RNTCP treatment	NA	NA	NA	Parent TU	2. Urban	03. 10-14 yrs	Unknown	01.Rif Sensitiv	Treatment success
MUM4330	14	Female	TB	New case	Negative	Negative	NA	NA	NA	NA	NA	Not on treatment	Not available	NA	NA	NA	NA	2. Urban	03. 10-14 yrs	Unknown	04.Negative	Not available
MUM4341	10	Female	TB	New case	Negative	Negative	NA	NA	NA	NA	NA	Not on treatment	Not available	NA	NA	NA	NA	2. Urban	03. 10-14 yrs	Unknown	04.Negative	Not available
MUM4342	8	Female	TB	New case	Negative	Negative	NA	NA	NA	NA	NA	Not on treatment	Not available	NA	NA	NA	NA	2. Urban	02. 5-9 yrs	Unknown	04.Negative	Not available
MUM4351	13	Female	TB	New case	Negative	Negative	NA	NA	NA	NA	NA	Not on treatment	Not available	NA	NA	NA	NA	2. Urban	03. 10-14 yrs	Unknown	04.Negative	Not available
MUM4377	12	Male	TB	New case	Negative	Negative	NA	NA	NA	NA	NA	Not on treatment	Not available	NA	NA	NA	NA	2. Urban	03. 10-14 yrs	Unknown	04.Negative	Not available
MUM4391	13	Female	TB	New case	Negative	Negative	NA	NA	NA	NA	NA	Not on treatment	Not available	NA	NA	NA	NA	2. Urban	03. 10-14 yrs	Unknown	04.Negative	Not available
MUM4417	7	Male	TB	New case	Negative	Negative	NA	NA	NA	NA	NA	Not on treatment	Not available	NA	NA	NA	NA	2. Urban	02. 5-9 yrs	Unknown	04.Negative	Not available
MUM4434	12	Female	TB	New case	Negative	Negative	NA	NA	NA	NA	NA	Not on treatment	Not available	NA	NA	NA	NA	2. Urban	03. 10-14 yrs	Unknown	04.Negative	Not available
MUM4443	9	Male	TB	New case	Negative	Negative	NA	NA	NA	NA	NA	Not on treatment	Not available	NA	NA	NA	NA	2. Urban	02. 5-9 yrs	Unknown	04.Negative	Not available
MUM4453	14	Female	TB	Previous TB	Negative	Positive	Rif Sensitive	Non-RNTCP regimen	Other	NA	No	On treatment	Private treatment	NA	NA	NA	Other TU	2. Urban	03. 10-14 yrs	Unknown	01.Rif Sensitiv	Not available
MUM4483	14	Male	TB	New case	Negative	Negative	NA	NA	NA	NA	NA	Not on treatment	Not available	NA	NA	NA	NA	2. Urban	03. 10-14 yrs	Unknown	04.Negative	Not available
MUM4492	5	Male	TB	New case	Negative	Negative	NA	NA	NA	NA	NA	Not on treatment	Not available	NA	NA	NA	NA	2. Urban	02. 5-9 yrs	Unknown	04.Negative	Not available
MUM4542	8	Male	TB	New case	Negative	Negative	NA	NA	NA	NA	NA	Not on treatment	Not available	NA	NA	NA	NA	2. Urban	02. 5-9 yrs	Unknown	04.Negative	Not available
MUM4546	12	Female	TB	Previous TB	Negative	Negative	NA	NA	NA	NA	NA	Not on treatment	Not available	NA	NA	NA	NA	2. Urban	03. 10-14 yrs	Unknown	04.Negative	Not available
MUM4547	10	Male	TB	New case	Negative	Negative	NA	NA	NA	NA	NA	Not on treatment	Not available	NA	NA	NA	NA	2. Urban	03. 10-14 yrs	Unknown	04.Negative	Not available
MUM4552	13	Female	TB	New case	Positive	Positive	Rif Sensitive	DOTS Cat. I	Newly Initiated	NA	No	On treatment	RNTCP treatment	NA	NA	NA	Other TU	2. Urban	03. 10-14 yrs	Unknown	01.Rif Sensitiv	Not available
MUM4562	11	Female	TB	New case	Negative	Negative	NA	NA	NA	NA	NA	Not on treatment	Not available	NA	NA	NA	NA	2. Urban	03. 10-14 yrs	Unknown	04.Negative	Not available
MUM4595	14	Male	TB	Previous TB	Negative	Negative	NA	NA	NA	NA	NA	Not on treatment	Not available	NA	NA	NA	NA	2. Urban	03. 10-14 yrs	Unknown	04.Negative	Not available
MUM4599	10	Male	TB	New case	Negative	Negative	NA	NA	NA	NA	NA	Not on treatment	Not available	NA	NA	NA	NA	2. Urban	03. 10-14 yrs	Unknown	04.Negative	Not available
MUM4620	5	Male	TB	New case	Negative	Negative	NA	NA	NA	NA	NA	Not on treatment	Not available	NA	NA	NA	NA	2. Urban	02. 5-9 yrs	Unknown	04.Negative	Not available
MUM4661	11	Female	TB	Previous TB	Negative	Negative	NA	NA	NA	NA	NA	Not on treatment	Not available	NA	NA	NA	NA	2. Urban	03. 10-14 yrs	Unknown	04.Negative	Not available
MUM4664	13	Female	TB	Previous TB	Negative	Negative	NA	NA	NA	NA	NA	Not on treatment	Not available	NA	NA	NA	NA	2. Urban	03. 10-14 yrs	Unknown	04.Negative	Not available
MUM4665	13	Male	TB	Previous TB	Negative	Negative	NA	NA	NA	NA	NA	Not on treatment	Not available	NA	NA	NA	NA	2. Urban	03. 10-14 yrs	Unknown	04.Negative	Not available
MUM4691	14	Male	TB	New case	Negative	Negative	NA	NA	NA	NA	NA	Not on treatment	Not available	NA	NA	NA	NA	2. Urban	03. 10-14 yrs	Unknown	04.Negative	Not available
MUM4697	14	Male	TB	Previous TB	Negative	Negative	NA	NA	NA	NA	NA	Not on treatment	Not available	NA	NA	NA	NA	2. Urban	03. 10-14 yrs	Unknown	04.Negative	Not available
MUM4707	12	Female	TB	New case	Negative	Negative	NA	NA	NA	NA	NA	Not on treatment	Not available	NA	NA	NA	NA	2. Urban	03. 10-14 yrs	Unknown	04.Negative	Not available
MUM4713	14	Female	TB	Previous TB	Negative	Negative	NA	NA	NA	NA	NA	Not on treatment	Not available	NA	NA	NA	NA	2. Urban	03. 10-14 yrs	Unknown	04.Negative	Not available
MUM4718	13	Female	TB	New case	Negative	Negative	NA	DOTS Cat. I	Newly Initiated	NA	No	On treatment	RNTCP treatment	NA	NA	NA	Other TU	2. Urban	03. 10-14 yrs	Unknown	03.Clinically d	Not available
MUM4787	10	Female	TB	Previous TB	Negative	Positive	Rif Sensitive	DOTS Cat. II	Other	NA	No	On treatment	RNTCP treatment	NA	NA	NA	Other TU	2. Urban	03. 10-14 yrs	Unknown	01.Rif Sensitiv	Not available
MUM4842	10	Female	TB	New case	Negative	Negative	NA	NA	NA	NA	NA	Not on treatment	Not available	NA	NA	NA	NA	2. Urban	03. 10-14 yrs	Unknown	04.Negative	Not available
MUM4843	10	Male	TB	New case	Negative	Negative	NA	NA	NA	NA	NA	Not on treatment	Not available	NA	NA	NA	NA	2. Urban	03. 10-14 yrs	Unknown	04.Negative	Not available
MUM4851	14	Male	TB	New case	Negative	Negative	NA	NA	NA	NA	NA	Not on treatment	Not available	NA	NA	NA	NA	2. Urban	03. 10-14 yrs	Unknown	04.Negative	Not available
MUM4865	14	Female	TB	New case	Negative	Negative	NA	NA	NA	NA	NA	Not on treatment	Not available	NA	NA	NA	NA	2. Urban	03. 10-14 yrs	Unknown	04.Negative	Not available
MUM4899	7	Male	TB	New case	Negative	Negative	NA	NA	NA	NA	NA	Not on treatment	Not available	NA	NA	NA	NA	2. Urban	02. 5-9 yrs	Unknown	04.Negative	Not available
MUM4928	14	Male	TB	New case	Negative	Negative	NA	NA	NA	NA	NA	Not on treatment	Not available	NA	NA	NA	NA	2. Urban	03. 10-14 yrs	Unknown	04.Negative	Not available
MUM4940	12	Female	TB	New case	Negative	Negative	NA	NA	NA	NA	NA	Not on treatment	Not available	NA	NA	NA	NA	2. Urban	03. 10-14 yrs	Unknown	04.Negative	Not available
MUM4958	10	Female	TB	New case	Negative	Negative	NA	NA	NA	NA	Yes	Not on treatment	Not available	NA	NA	NA	Parent TU	2. Urban	03. 10-14 yrs	Unknown	04.Negative	Not available
MUM4972	8	Female	TB	Previous TB	Negative	Negative	NA	NA	NA	NA	NA	Not on treatment	Not available	NA	NA	NA	NA	2. Urban	02. 5-9 yrs	Unknown	04.Negative	Not available
MUM4974	13	Female	DR-TB	Previous TB	Positive	Positive	Rif Resistant	DOTS Cat. IV	Failure	NA	No	On treatment	RNTCP treatment	Positive	R-Resistant	R-Resistant	Parent TU	2. Urban	03. 10-14 yrs	Unknown	02.Rif Resistan	Not available
MUM4985	14	Female	TB	New case	Positive	Positive	Rif Sensitive	DOTS Cat. I	Newly Initiated	Cured	No	On treatment	RNTCP treatment	NA	NA	NA	Other TU	2. Urban	03. 10-14 yrs	Unknown	01.Rif Sensitiv	Treatment success
MUM4989	13	Female	TB	Previous TB	Negative	Negative	NA	NA	NA	NA	NA	Not on treatment	Not available	NA	NA	NA	NA	2. Urban	03. 10-14 yrs	Unknown	04.Negative	Not available
MUM5022	12	Female	TB	New case	Negative	Negative	NA	NA	NA	NA	NA	Not on treatment	Not available	NA	NA	NA	NA	2. Urban	03. 10-14 yrs	Unknown	04.Negative	Not available
MUM5048	6	Female	TB	New case	Negative	Negative	NA	NA	NA	NA	NA	Not on treatment	Not available	NA	NA	NA	NA	2. Urban	02. 5-9 yrs	Unknown	04.Negative	Not available
MUM5055	11	Female	DR-TB	Previous TB	Positive	Positive	Rif Resistant	DOTS Cat. IV	Failure	NA	No	On treatment	RNTCP treatment	Negative	NA	I-Indeterminate	Other TU	2. Urban	03. 10-14 yrs	Unknown	02.Rif Resistan	Not available
MUM5083	6	Male	TB	Previous TB	Negative	Negative	NA	NA	NA	NA	NA	Not on treatment	Not available	NA	NA	NA	NA	2. Urban	02. 5-9 yrs	Unknown	04.Negative	Not available
MUM5086	11	Female	TB	New case	Negative	Negative	NA	NA	NA	NA	NA	Not on treatment	Not available	NA	NA	NA	NA	2. Urban	03. 10-14 yrs	Unknown	04.Negative	Not available
MUM5087	6	Male	TB	New case	Negative	Negative	NA	NA	NA	NA	NA	Not on treatment	Not available	NA	NA	NA	NA	2. Urban	02. 5-9 yrs	Unknown	04.Negative	Not available
MUM5110	10	Male	TB	New case	Negative	Negative	NA	DOTS Cat. I	Newly Initiated	Completed	No	On treatment	RNTCP treatment	NA	NA	NA	Parent TU	2. Urban	03. 10-14 yrs	Unknown	03.Clinically d	Treatment success
MUM5111	7	Male	TB	New case	Negative	Negative	NA	NA	NA	NA	NA	Not on treatment	Not available	NA	NA	NA	NA	2. Urban	02. 5-9 yrs	Unknown	04.Negative	Not available
MUM5113	13	Female	TB	New case	Negative	Negative	NA	NA	NA	NA	NA	Not on treatment	Not available	NA	NA	NA	NA	2. Urban	03. 10-14 yrs	Unknown	04.Negative	Not available
MUM5121	7	Male	TB	New case	Negative	Negative	NA	NA	NA	NA	NA	Not on treatment	Not available	NA	NA	NA	NA	2. Urban	02. 5-9 yrs	Unknown	04.Negative	Not available
MUM5134	12	Female	TB	New case	Negative	Negative	NA	NA	NA	NA	NA	Not on treatment	Not available	NA	NA	NA	NA	2. Urban	03. 10-14 yrs	Unknown	04.Negative	Not available
MUM5148	2	Male	TB	New case	Negative	Negative	NA	NA	NA	NA	NA	Not on treatment	Not available	NA	NA	NA	NA	2. Urban	01.Below 5	Unknown	04.Negative	Not available
MUM5150	13	Female	TB	Previous TB	Negative	Negative	NA	NA	NA	NA	NA	Not on treatment	Not available	NA	NA	NA	NA	2. Urban	03. 10-14 yrs	Unknown	04.Negative	Not available
MUM5177	13	Female	TB	New case	Negative	Positive	Rif Sensitive	DOTS Cat. I	Newly Initiated	NA	No	On treatment	RNTCP treatment	NA	NA	NA	Other TU	2. Urban	03. 10-14 yrs	Unknown	01.Rif Sensitiv	Not available
MUM5188	14	Female	TB	Previous TB	Negative	Negative	NA	NA	NA	NA	NA	Not on treatment	Not available	NA	NA	NA	NA	2. Urban	03. 10-14 yrs	Unknown	04.Negative	Not available
MUM5194	11	Female	TB	New case	Negative	Negative	NA	NA	NA	NA	NA	Not on treatment	Not available	NA	NA	NA	NA	2. Urban	03. 10-14 yrs	Unknown	04.Negative	Not available
MUM5215	12	Male	TB	New case	Negative	Negative	NA	NA	NA	NA	NA	Not on treatment	Not available	NA	NA	NA	NA	2. Urban	03. 10-14 yrs	Unknown	04.Negative	Not available
MUM5218	14	Female	TB	New case	Negative	Negative	NA	Non-RNTCP regimen	NA	Completed	No	On treatment	Private treatment	NA	NA	NA	NA	2. Urban	03. 10-14 yrs	Unknown	03.Clinically d	Non-DOTS
MUM5238	8	Male	TB	New case	Negative	Negative	NA	NA	NA	NA	NA	Not on treatment	Not available	NA	NA	NA	NA	2. Urban	02. 5-9 yrs	Unknown	04.Negative	Not available
MUM5252	12	Male	TB	Previous TB	Negative	Negative	NA	NA	NA	NA	NA	Not on treatment	Not available	NA	NA	NA	NA	2. Urban	03. 10-14 yrs	Unknown	04.Negative	Not available
MUM5268	11	Male	TB	New case	Negative	Negative	NA	NA	NA	NA	NA	Not on treatment	Not available	NA	NA	NA	NA	2. Urban	03. 10-14 yrs	Unknown	04.Negative	Not available
MUM5272	13	Male	TB	New case	Negative	Negative	NA	NA	NA	NA	NA	Not on treatment	Not available	NA	NA	NA	NA	2. Urban	03. 10-14 yrs	Unknown	04.Negative	Not available
MUM5279	8	Female	TB	New case	Negative	Negative	NA	NA	NA	NA	NA	Not on treatment	Not available	NA	NA	NA	NA	2. Urban	02. 5-9 yrs	Unknown	04.Negative	Not available
MUM5290	8	Female	TB	New case	Negative	Negative	NA	NA	NA	NA	NA	Not on treatment	Not available	NA	NA	NA	NA	2. Urban	02. 5-9 yrs	Unknown	04.Negative	Not available
MUM5312	6	Male	TB	New case	Negative	Negative	NA	NA	NA	NA	NA	Not on treatment	Not available	NA	NA	NA	NA	2. Urban	02. 5-9 yrs	Unknown	04.Negative	Not available
MUM5313	13	Male	TB	New case	Negative	Negative	NA	NA	NA	NA	NA	Not on treatment	Not available	NA	NA	NA	NA	2. Urban	03. 10-14 yrs	Unknown	04.Negative	Not available
MUM5361	11	Male	TB	New case	Negative	Negative	NA	NA	NA	NA	NA	Not on treatment	Not available	NA	NA	NA	NA	2. Urban	03. 10-14 yrs	Unknown	04.Negative	Not available
MUM5374	14	Female	TB	New case	Negative	Negative	NA	DOTS Cat. I	Newly Initiated	Completed	No	On treatment	RNTCP treatment	NA	NA	NA	Parent TU	2. Urban	03. 10-14 yrs	Unknown	03.Clinically d	Treatment success
MUM5381	3	Female	TB	New case	Positive	Negative	NA	DOTS Cat. IV	Newly Initiated	NA	No	On treatment	RNTCP treatment	Positive	R-Resistant	I-Indeterminate	Parent TU	2. Urban	01.Below 5	Unknown	01.Rif Sensitiv	Not available
MUM5392	12	Female	TB	New case	Negative	Negative	NA	NA	NA	NA	NA	Not on treatment	Not available	NA	NA	NA	NA	2. Urban	03. 10-14 yrs	Unknown	04.Negative	Not available
MUM5398	13	Female	TB	New case	Negative	Negative	NA	NA	NA	NA	NA	Not on treatment	Not available	NA	NA	NA	NA	2. Urban	03. 10-14 yrs	Unknown	04.Negative	Not available
MUM5404	5	Female	TB	New case	Negative	Negative	NA	NA	NA	NA	NA	Not on treatment	Not available	NA	NA	NA	NA	2. Urban	02. 5-9 yrs	Unknown	04.Negative	Not available
MUM5409	9	Male	TB	New case	Negative	Negative	NA	DOTS Cat. I	Newly Initiated	Completed	No	On treatment	RNTCP treatment	NA	NA	NA	Parent TU	2. Urban	02. 5-9 yrs	Unknown	03.Clinically d	Treatment success
MUM5420	9	Female	TB	New case	Negative	Negative	NA	NA	NA	NA	NA	Not on treatment	Not available	NA	NA	NA	NA	2. Urban	02. 5-9 yrs	Unknown	04.Negative	Not available
MUM5435	11	Female	TB	New case	Negative	Negative	NA	NA	NA	NA	NA	Not on treatment	Not available	NA	NA	NA	NA	2. Urban	03. 10-14 yrs	Unknown	04.Negative	Not available
MUM5445	10	Male	TB	New case	Negative	Negative	NA	NA	NA	NA	NA	Not on treatment	Not available	NA	NA	NA	NA	2. Urban	03. 10-14 yrs	Unknown	04.Negative	Not available
MUM5446	8	Female	TB	New case	Negative	Negative	NA	NA	NA	NA	NA	Not on treatment	Not available	NA	NA	NA	NA	2. Urban	02. 5-9 yrs	Unknown	04.Negative	Not available
MUM5450	7	Female	TB	Previous TB	Negative	Negative	NA	NA	NA	NA	NA	Not on treatment	Not available	NA	NA	NA	NA	2. Urban	02. 5-9 yrs	Unknown	04.Negative	Not available
MUM5462	13	Female	TB	Previous TB	Negative	Negative	NA	NA	NA	NA	NA	Not on treatment	Not available	NA	NA	NA	NA	2. Urban	03. 10-14 yrs	Unknown	04.Negative	Not available
MUM5479	13	Male	TB	New case	Negative	Negative	NA	NA	NA	NA	NA	Not on treatment	Not available	NA	NA	NA	NA	2. Urban	03. 10-14 yrs	Unknown	04.Negative	Not available
MUM5506	9	Male	TB	New case	Negative	Negative	NA	NA	NA	NA	NA	Not on treatment	Not available	NA	NA	NA	NA	2. Urban	02. 5-9 yrs	Unknown	04.Negative	Not available
MUM5534	6	Male	TB	New case	Negative	Negative	NA	NA	NA	NA	NA	Not on treatment	Not available	NA	NA	NA	NA	2. Urban	02. 5-9 yrs	Unknown	04.Negative	Not available
MUM5535	14	Female	TB	New case	Negative	Negative	NA	NA	NA	NA	NA	Not on treatment	Not available	NA	NA	NA	NA	2. Urban	03. 10-14 yrs	Unknown	04.Negative	Not available
MUM5539	14	Female	TB	New case	Negative	Negative	NA	NA	NA	NA	NA	Not on treatment	Not available	NA	NA	NA	NA	2. Urban	03. 10-14 yrs	Unknown	04.Negative	Not available
MUM5554	10	Female	TB	New case	Negative	Negative	NA	NA	NA	NA	NA	Not on treatment	Not available	NA	NA	NA	NA	2. Urban	03. 10-14 yrs	Unknown	04.Negative	Not available
MUM5556	8	Female	TB	New case	Negative	Negative	NA	NA	NA	NA	NA	Not on treatment	Not available	NA	NA	NA	NA	2. Urban	02. 5-9 yrs	Unknown	04.Negative	Not available
MUM5557	4	Male	TB	New case	Negative	Negative	NA	NA	NA	NA	NA	Not on treatment	Not available	NA	NA	NA	NA	2. Urban	01.Below 5	Unknown	04.Negative	Not available
MUM5569	13	Female	TB	New case	Negative	Negative	NA	NA	NA	NA	NA	Not on treatment	Not available	NA	NA	NA	NA	2. Urban	03. 10-14 yrs	Unknown	04.Negative	Not available
MUM5587	1	Female	TB	New case	Negative	Negative	NA	NA	NA	NA	NA	Not on treatment	Not available	Negative	NA	I-Indeterminate	NA	2. Urban	01.Below 5	Unknown	04.Negative	Not available
MUM5594	7	Female	TB	New case	Negative	Negative	NA	NA	NA	NA	NA	Not on treatment	Not available	NA	NA	NA	NA	2. Urban	02. 5-9 yrs	Unknown	04.Negative	Not available
MUM5598	10	Female	TB	New case	Negative	Negative	NA	NA	NA	NA	NA	Not on treatment	Not available	NA	NA	NA	NA	2. Urban	03. 10-14 yrs	Unknown	04.Negative	Not available
MUM5615	14	Female	TB	Previous TB	Negative	Negative	NA	NA	NA	NA	NA	Not on treatment	Not available	NA	NA	NA	NA	2. Urban	03. 10-14 yrs	Unknown	04.Negative	Not available
MUM5618	10	Female	TB	Previous TB	Negative	Positive	Rif Sensitive	DOTS Cat. II	Failure	NA	No	On treatment	RNTCP treatment	Negative	NA	S-Sensitive	Other TU	2. Urban	03. 10-14 yrs	Unknown	01.Rif Sensitiv	Not available
MUM5619	13	Female	TB	New case	Negative	Negative	NA	DOTS Cat. I	Newly Initiated	Completed	No	On treatment	RNTCP treatment	NA	NA	NA	Parent TU	2. Urban	03. 10-14 yrs	Unknown	03.Clinically d	Treatment success
MUM5655	7	Female	TB	Previous TB	Negative	Negative	NA	NA	NA	NA	NA	Not on treatment	Not available	NA	NA	NA	NA	2. Urban	02. 5-9 yrs	Unknown	04.Negative	Not available
MUM5656	6	Female	TB	New case	Negative	Negative	NA	NA	NA	NA	NA	Not on treatment	Not available	NA	NA	NA	NA	2. Urban	02. 5-9 yrs	Unknown	04.Negative	Not available
MUM5657	5	Female	TB	New case	Negative	Negative	NA	NA	NA	NA	NA	Not on treatment	Not available	NA	NA	NA	NA	2. Urban	02. 5-9 yrs	Unknown	04.Negative	Not available
MUM5663	7	Female	TB	New case	Negative	Positive	Rif Resistant	Non-RNTCP regimen	Newly Initiated	NA	No	On treatment	Private treatment	NA	NA	NA	Other TU	2. Urban	02. 5-9 yrs	Unknown	02.Rif Resistan	Not available
MUM5665	13	Female	TB	New case	Negative	Negative	NA	NA	NA	NA	NA	Not on treatment	Not available	NA	NA	NA	NA	2. Urban	03. 10-14 yrs	Unknown	04.Negative	Not available
MUM5667	13	Female	TB	New case	Negative	Negative	NA	NA	NA	NA	NA	Not on treatment	Not available	NA	NA	NA	NA	2. Urban	03. 10-14 yrs	Unknown	04.Negative	Not available
MUM5668	13	Female	TB	New case	Negative	Negative	NA	NA	NA	NA	NA	Not on treatment	Not available	NA	NA	NA	NA	2. Urban	03. 10-14 yrs	Unknown	04.Negative	Not available
MUM5693	12	Male	TB	Previous TB	Negative	Negative	NA	NA	NA	NA	NA	Not on treatment	Not available	NA	NA	NA	NA	2. Urban	03. 10-14 yrs	Unknown	04.Negative	Not available
MUM5699	7	Female	TB	New case	Negative	Negative	NA	NA	NA	NA	NA	Not on treatment	Not available	NA	NA	NA	NA	2. Urban	02. 5-9 yrs	Unknown	04.Negative	Not available
MUM5717	13	Female	TB	Previous TB	Negative	Negative	NA	NA	NA	NA	NA	Not on treatment	Not available	NA	NA	NA	NA	2. Urban	03. 10-14 yrs	Unknown	04.Negative	Not available
MUM5740	14	Female	TB	Previous TB	Positive	Positive	Rif Resistant	Non-RNTCP regimen	NA	NA	No	On treatment	Private treatment	Positive	R-Resistant	R-Resistant	Other TU	2. Urban	03. 10-14 yrs	Unknown	02.Rif Resistan	Not available
MUM5762	13	Male	DR-TB	Previous TB	Positive	Positive	Rif Resistant	DOTS Cat. IV	Relapse	Passed away	No	On treatment	RNTCP treatment	Positive	R-Resistant	R-Resistant	Other TU	2. Urban	03. 10-14 yrs	Negative	02.Rif Resistan	Death
MUM5768	8	Male	TB	Previous TB	Negative	Negative	NA	NA	NA	NA	NA	Not on treatment	Not available	NA	NA	NA	NA	2. Urban	02. 5-9 yrs	Unknown	04.Negative	Not available
MUM5789	5	Male	TB	New case	Negative	Negative	NA	NA	NA	NA	NA	Not on treatment	Not available	NA	NA	NA	NA	2. Urban	02. 5-9 yrs	Unknown	04.Negative	Not available
MUM5806	10	Female	TB	New case	Negative	Negative	NA	NA	NA	NA	NA	Not on treatment	Not available	NA	NA	NA	NA	2. Urban	03. 10-14 yrs	Unknown	04.Negative	Not available
MUM5815	13	Female	TB	New case	Negative	Negative	NA	NA	NA	NA	NA	Not on treatment	Not available	NA	NA	NA	NA	2. Urban	03. 10-14 yrs	Unknown	04.Negative	Not available
MUM5820	9	Male	TB	New case	Negative	Negative	NA	NA	NA	NA	NA	Not on treatment	Not available	NA	NA	NA	NA	2. Urban	02. 5-9 yrs	Unknown	04.Negative	Not available
MUM5856	11	Female	TB	New case	Negative	Positive	Rif Resistant	DOTS Cat. IV	Newly Initiated	NA	No	On treatment	RNTCP treatment	NA	R-Resistant	NA	Other TU	2. Urban	03. 10-14 yrs	Negative	02.Rif Resistan	Not available
MUM5909	14	Female	TB	Previous TB	Negative	Positive	Rif Sensitive	NA	NA	NA	Yes	Not on treatment	Not available	NA	NA	R-Resistant	Other TU	2. Urban	03. 10-14 yrs	NA	01.Rif Sensitiv	Not available
MUM5913	12	Male	TB	Previous TB	Negative	Negative	NA	NA	NA	NA	NA	Not on treatment	Not available	NA	NA	NA	NA	2. Urban	03. 10-14 yrs	Unknown	04.Negative	Not available
MUM5952	8	Male	TB	New case	Negative	Negative	NA	NA	NA	NA	NA	Not on treatment	Not available	NA	NA	NA	NA	2. Urban	02. 5-9 yrs	Unknown	04.Negative	Not available
MUM5975	14	Female	TB	Previous TB	Positive	Positive	Rif Sensitive	DOTS Cat. II	Relapse	NA	No	On treatment	RNTCP treatment	NA	NA	NA	Other TU	2. Urban	03. 10-14 yrs	Negative	01.Rif Sensitiv	Not available
MUM5978	14	Female	TB	New case	Positive	Positive	Rif Resistant	NA	NA	NA	No	Not on treatment	Not available	Positive	R-Resistant	R-Resistant	Other TU	2. Urban	03. 10-14 yrs	NA	02.Rif Resistan	Not available
MUM5986	10	Female	TB	New case	Negative	Negative	NA	NA	NA	NA	NA	Not on treatment	Not available	NA	NA	NA	NA	2. Urban	03. 10-14 yrs	Unknown	04.Negative	Not available
MUM5987	7	Female	TB	New case	Negative	Negative	NA	NA	NA	NA	NA	Not on treatment	Not available	NA	NA	NA	NA	2. Urban	02. 5-9 yrs	Unknown	04.Negative	Not available
MUM6001	14	Male	TB	Previous TB	Negative	Negative	NA	NA	NA	NA	NA	Not on treatment	Not available	NA	NA	NA	NA	2. Urban	03. 10-14 yrs	Unknown	04.Negative	Not available
MUM6037	10	Male	TB	New case	Negative	Negative	NA	NA	NA	NA	NA	Not on treatment	Not available	NA	NA	NA	NA	2. Urban	03. 10-14 yrs	Unknown	04.Negative	Not available
MUM6042	14	Female	TB	Previous TB	Negative	Positive	Rif Sensitive	DOTS Cat. II	Other	NA	No	On treatment	RNTCP treatment	NA	NA	NA	Other TU	2. Urban	03. 10-14 yrs	Negative	01.Rif Sensitiv	Not available
MUM6082	11	Female	TB	New case	Negative	Negative	NA	NA	NA	NA	NA	Not on treatment	Not available	NA	NA	NA	NA	2. Urban	03. 10-14 yrs	Unknown	04.Negative	Not available
MUM6083	8	Female	TB	New case	Negative	Negative	NA	NA	NA	NA	NA	Not on treatment	Not available	NA	NA	NA	NA	2. Urban	02. 5-9 yrs	Unknown	04.Negative	Not available
MUM6090	9	Male	TB	New case	Negative	Negative	NA	NA	NA	NA	NA	Not on treatment	Not available	NA	NA	NA	NA	2. Urban	02. 5-9 yrs	Unknown	04.Negative	Not available
MUM6092	6	Female	TB	New case	Negative	Negative	NA	NA	NA	NA	NA	Not on treatment	Not available	NA	NA	NA	NA	2. Urban	02. 5-9 yrs	Unknown	04.Negative	Not available
MUM6094	1	Female	TB	Previous TB	Negative	Negative	NA	NA	NA	NA	NA	Not on treatment	Not available	NA	NA	NA	NA	2. Urban	01.Below 5	Unknown	04.Negative	Not available
MUM6097	13	Female	TB	New case	Positive	Positive	Rif Sensitive	DOTS Cat. I	Newly Initiated	Cured	No	On treatment	RNTCP treatment	NA	NA	NA	Parent TU	2. Urban	03. 10-14 yrs	Unknown	01.Rif Sensitiv	Treatment success
MUM6112	5	Male	TB	Previous TB	Negative	Negative	NA	NA	NA	NA	NA	Not on treatment	Not available	NA	NA	NA	NA	2. Urban	02. 5-9 yrs	Unknown	04.Negative	Not available
MUM6113	6	Male	TB	New case	Negative	Negative	NA	NA	NA	NA	NA	Not on treatment	Not available	NA	NA	NA	NA	2. Urban	02. 5-9 yrs	Unknown	04.Negative	Not available
MUM6114	9	Male	TB	Previous TB	Negative	Negative	NA	NA	NA	NA	NA	Not on treatment	Not available	NA	NA	NA	NA	2. Urban	02. 5-9 yrs	Unknown	04.Negative	Not available
MUM6115	9	Female	TB	New case	Positive	Positive	Rif Resistant	NA	NA	NA	Yes	Not on treatment	Not available	Positive	R-Resistant	R-Resistant	Other TU	2. Urban	02. 5-9 yrs	NA	02.Rif Resistan	Not available
MUM6117	12	Female	TB	New case	Negative	Negative	NA	NA	NA	NA	NA	Not on treatment	Not available	NA	NA	NA	NA	2. Urban	03. 10-14 yrs	Unknown	04.Negative	Not available
MUM6168	12	Male	TB	New case	Negative	Negative	NA	NA	NA	NA	NA	Not on treatment	Not available	NA	NA	NA	NA	2. Urban	03. 10-14 yrs	Unknown	04.Negative	Not available
MUM6173	14	Female	TB	New case	Negative	Positive	Rif Sensitive	DOTS Cat. I	Newly Initiated	Completed	No	On treatment	RNTCP treatment	NA	NA	NA	Parent TU	2. Urban	03. 10-14 yrs	Negative	01.Rif Sensitiv	Treatment success
MUM6176	9	Male	TB	New case	Negative	Negative	NA	NA	NA	NA	NA	Not on treatment	Not available	NA	NA	NA	NA	2. Urban	02. 5-9 yrs	Unknown	04.Negative	Not available
MUM6185	14	Male	TB	New case	Negative	Negative	NA	NA	NA	NA	NA	Not on treatment	Not available	NA	NA	NA	NA	2. Urban	03. 10-14 yrs	Unknown	04.Negative	Not available
MUM6209	6	Male	TB	New case	Negative	Negative	NA	NA	NA	NA	NA	Not on treatment	Not available	NA	NA	NA	NA	2. Urban	02. 5-9 yrs	Unknown	04.Negative	Not available
MUM6228	13	Male	TB	New case	Negative	Negative	NA	NA	NA	NA	NA	Not on treatment	Not available	NA	NA	NA	NA	2. Urban	03. 10-14 yrs	Unknown	04.Negative	Not available
MUM6243	9	Female	TB	New case	Negative	Negative	NA	NA	NA	NA	NA	Not on treatment	Not available	NA	NA	NA	NA	2. Urban	02. 5-9 yrs	Unknown	04.Negative	Not available
MUM6250	12	Male	TB	New case	Negative	Negative	NA	NA	NA	NA	NA	Not on treatment	Not available	NA	NA	NA	NA	2. Urban	03. 10-14 yrs	Unknown	04.Negative	Not available
MUM6259	6	Female	TB	New case	Negative	Negative	NA	NA	NA	NA	NA	Not on treatment	Not available	NA	NA	NA	NA	2. Urban	02. 5-9 yrs	Unknown	04.Negative	Not available
MUM6288	8	Male	TB	New case	Negative	Negative	NA	DOTS Cat. I	Newly Initiated	Completed	No	On treatment	RNTCP treatment	NA	NA	NA	Parent TU	2. Urban	02. 5-9 yrs	Unknown	03.Clinically d	Treatment success
MUM6295	9	Male	TB	New case	Negative	Negative	NA	NA	NA	NA	NA	Not on treatment	Not available	NA	NA	NA	NA	2. Urban	02. 5-9 yrs	Unknown	04.Negative	Not available
MUM6303	10	Female	TB	New case	Negative	Negative	NA	NA	NA	NA	NA	Not on treatment	Not available	NA	NA	NA	NA	2. Urban	03. 10-14 yrs	Unknown	04.Negative	Not available
MUM6310	14	Male	TB	Previous TB	Positive	Positive	Rif Sensitive	DOTS Cat. II	Relapse	Cured	No	On treatment	RNTCP treatment	NA	NA	NA	Other TU	2. Urban	03. 10-14 yrs	Unknown	01.Rif Sensitiv	Treatment success
MUM6319	8	Male	TB	Previous TB	Negative	Negative	NA	NA	NA	NA	NA	Not on treatment	Not available	NA	NA	NA	NA	2. Urban	02. 5-9 yrs	Unknown	04.Negative	Not available
MUM6324	10	Female	TB	Previous TB	Negative	Negative	NA	NA	NA	NA	NA	Not on treatment	Not available	NA	NA	NA	NA	2. Urban	03. 10-14 yrs	Unknown	04.Negative	Not available
MUM6327	7	Female	TB	Previous TB	Negative	Negative	NA	NA	NA	NA	NA	Not on treatment	Not available	NA	NA	NA	NA	2. Urban	02. 5-9 yrs	Unknown	04.Negative	Not available
MUM6346	13	Female	TB	New case	Negative	Negative	NA	NA	NA	NA	NA	Not on treatment	Not available	NA	NA	NA	NA	2. Urban	03. 10-14 yrs	Unknown	04.Negative	Not available
MUM6348	13	Male	TB	New case	Negative	Negative	NA	NA	NA	NA	NA	Not on treatment	Not available	NA	NA	NA	NA	2. Urban	03. 10-14 yrs	Unknown	04.Negative	Not available
MUM6351	9	Male	TB	New case	Negative	Negative	NA	NA	NA	NA	NA	Not on treatment	Not available	NA	NA	NA	NA	2. Urban	02. 5-9 yrs	Unknown	04.Negative	Not available
MUM6362	13	Male	TB	New case	Negative	Negative	NA	NA	NA	NA	NA	Not on treatment	Not available	NA	NA	NA	NA	2. Urban	03. 10-14 yrs	Unknown	04.Negative	Not available
MUM6396	13	Male	TB	New case	Negative	Negative	NA	NA	NA	NA	NA	Not on treatment	Not available	NA	NA	NA	NA	2. Urban	03. 10-14 yrs	Unknown	04.Negative	Not available
MUM6403	13	Female	TB	New case	Negative	Negative	NA	NA	NA	NA	NA	Not on treatment	Not available	NA	NA	NA	NA	2. Urban	03. 10-14 yrs	Unknown	04.Negative	Not available
MUM6484	8	Male	TB	New case	Negative	Negative	NA	NA	NA	NA	NA	Not on treatment	Not available	NA	NA	NA	NA	2. Urban	02. 5-9 yrs	Unknown	04.Negative	Not available
MUM6493	13	Male	TB	New case	Negative	Negative	NA	NA	NA	NA	NA	Not on treatment	Not available	NA	NA	NA	NA	2. Urban	03. 10-14 yrs	Unknown	04.Negative	Not available
MUM6515	14	Female	TB	New case	Negative	Negative	NA	NA	NA	NA	NA	Not on treatment	Not available	NA	NA	NA	NA	2. Urban	03. 10-14 yrs	Unknown	04.Negative	Not available
MUM6521	10	Male	TB	Previous TB	Positive	Positive	Rif Resistant	NA	NA	NA	Yes	Not on treatment	Not available	NA	NA	NA	Other TU	2. Urban	03. 10-14 yrs	Unknown	02.Rif Resistan	Not available
MUM6527	14	Male	TB	New case	Negative	Negative	NA	NA	NA	NA	NA	Not on treatment	Not available	NA	NA	NA	NA	2. Urban	03. 10-14 yrs	Unknown	04.Negative	Not available
MUM6552	9	Female	TB	Previous TB	Negative	Negative	NA	NA	NA	NA	NA	Not on treatment	Not available	NA	NA	NA	NA	2. Urban	02. 5-9 yrs	Unknown	04.Negative	Not available
MUM6579	1	Male	TB	New case	Negative	Negative	NA	NA	NA	NA	NA	Not on treatment	Not available	NA	NA	NA	NA	2. Urban	01.Below 5	Unknown	04.Negative	Not available
MUM6584	9	Male	TB	New case	Negative	Negative	NA	NA	NA	NA	NA	Not on treatment	Not available	NA	NA	NA	NA	2. Urban	02. 5-9 yrs	Unknown	04.Negative	Not available
MUM6600	13	Female	TB	Previous TB	Positive	Positive	Rif Sensitive	DOTS Cat. II	Relapse	NA	No	On treatment	RNTCP treatment	NA	NA	NA	Other TU	2. Urban	03. 10-14 yrs	Unknown	01.Rif Sensitiv	Not available
MUM6641	14	Male	TB	New case	Negative	Negative	NA	NA	NA	NA	NA	Not on treatment	Not available	NA	NA	NA	NA	2. Urban	03. 10-14 yrs	Unknown	04.Negative	Not available
MUM6649	9	Female	TB	New case	Negative	Negative	NA	NA	NA	NA	NA	Not on treatment	Not available	NA	NA	NA	NA	2. Urban	02. 5-9 yrs	Unknown	04.Negative	Not available
MUM6668	9	Male	TB	New case	Negative	Negative	NA	NA	NA	NA	NA	Not on treatment	Not available	NA	NA	NA	NA	2. Urban	02. 5-9 yrs	Unknown	04.Negative	Not available
MUM6671	7	Male	TB	New case	Negative	Negative	NA	NA	NA	NA	NA	Not on treatment	Not available	NA	NA	NA	NA	2. Urban	02. 5-9 yrs	Unknown	04.Negative	Not available
MUM6674	12	Female	TB	Previous TB	Negative	Positive	Rif Resistant	DOTS Cat. IV	Failure	NA	No	On treatment	RNTCP treatment	Positive	R-Resistant	R-Resistant	Other TU	2. Urban	03. 10-14 yrs	Unknown	02.Rif Resistan	Not available
MUM6689	6	Male	TB	New case	Negative	Negative	NA	NA	NA	NA	NA	Not on treatment	Not available	NA	NA	NA	NA	2. Urban	02. 5-9 yrs	Unknown	04.Negative	Not available
MUM6697	13	Female	TB	Previous TB	Negative	Negative	NA	NA	NA	NA	NA	Not on treatment	Not available	NA	NA	NA	NA	2. Urban	03. 10-14 yrs	Unknown	04.Negative	Not available
MUM6712	12	Male	TB	New case	Negative	Negative	NA	NA	NA	NA	NA	Not on treatment	Not available	NA	NA	NA	NA	2. Urban	03. 10-14 yrs	Unknown	04.Negative	Not available
MUM6741	14	Female	TB	Previous TB	Positive	Positive	Rif Resistant	NA	NA	NA	No	Not on treatment	Not available	NA	NA	NA	Other TU	2. Urban	03. 10-14 yrs	Unknown	02.Rif Resistan	Not available
MUM6754	11	Male	TB	New case	Negative	Negative	NA	NA	NA	NA	NA	Not on treatment	Not available	NA	NA	NA	NA	2. Urban	03. 10-14 yrs	Unknown	04.Negative	Not available
MUM6756	7	Female	TB	New case	Negative	Negative	NA	NA	NA	NA	NA	Not on treatment	Not available	NA	NA	NA	NA	2. Urban	02. 5-9 yrs	Unknown	04.Negative	Not available
MUM6769	9	Male	TB	New case	Negative	Negative	NA	NA	NA	NA	NA	Not on treatment	Not available	NA	NA	NA	NA	2. Urban	02. 5-9 yrs	Unknown	04.Negative	Not available
MUM6783	11	Female	TB	Previous TB	Negative	Negative	NA	NA	NA	NA	NA	Not on treatment	Not available	NA	NA	NA	NA	2. Urban	03. 10-14 yrs	Unknown	04.Negative	Not available
MUM6804	7	Male	TB	New case	Negative	Negative	NA	NA	NA	NA	NA	Not on treatment	Not available	NA	NA	NA	NA	2. Urban	02. 5-9 yrs	Unknown	04.Negative	Not available
MUM6831	8	Female	TB	New case	Negative	Negative	NA	NA	NA	NA	NA	Not on treatment	Not available	NA	NA	NA	NA	2. Urban	02. 5-9 yrs	Unknown	04.Negative	Not available
MUM6864	3	Female	TB	New case	Negative	Positive	Rif Sensitive	DOTS Cat. I	Newly Initiated	NA	No	On treatment	RNTCP treatment	NA	NA	NA	Other TU	2. Urban	01.Below 5	Unknown	01.Rif Sensitiv	Not available
MUM6870	14	Male	TB	New case	Negative	Negative	NA	NA	NA	NA	NA	Not on treatment	Not available	NA	NA	NA	NA	2. Urban	03. 10-14 yrs	Unknown	04.Negative	Not available
MUM6890	14	Male	TB	New case	Negative	Negative	NA	NA	NA	NA	NA	Not on treatment	Not available	NA	NA	NA	NA	2. Urban	03. 10-14 yrs	Unknown	04.Negative	Not available
MUM6894	4	Female	TB	Previous TB	Negative	Negative	NA	NA	NA	NA	NA	Not on treatment	Not available	NA	NA	NA	NA	2. Urban	01.Below 5	Unknown	04.Negative	Not available
MUM6903	5	Male	TB	Previous TB	Negative	Negative	NA	NA	NA	NA	NA	Not on treatment	Not available	NA	NA	NA	NA	2. Urban	02. 5-9 yrs	Unknown	04.Negative	Not available
MUM6912	13	Female	TB	Previous TB	Negative	Negative	NA	NA	NA	NA	NA	Not on treatment	Not available	NA	NA	NA	NA	2. Urban	03. 10-14 yrs	Unknown	04.Negative	Not available
MUM6916	10	Female	TB	New case	Negative	Negative	NA	NA	NA	NA	NA	Not on treatment	Not available	NA	NA	NA	NA	2. Urban	03. 10-14 yrs	Unknown	04.Negative	Not available
MUM6943	13	Female	TB	New case	Negative	Negative	NA	NA	NA	NA	NA	Not on treatment	Not available	NA	NA	NA	NA	2. Urban	03. 10-14 yrs	Unknown	04.Negative	Not available
MUM6952	14	Female	TB	New case	Negative	Negative	NA	NA	NA	NA	NA	Not on treatment	Not available	NA	NA	NA	NA	2. Urban	03. 10-14 yrs	Unknown	04.Negative	Not available
MUM6956	12	Female	TB	New case	Negative	Negative	NA	NA	NA	NA	NA	Not on treatment	Not available	NA	NA	NA	NA	2. Urban	03. 10-14 yrs	Unknown	04.Negative	Not available
MUM6963	12	Male	TB	New case	Negative	Negative	NA	NA	NA	NA	NA	Not on treatment	Not available	NA	NA	NA	NA	2. Urban	03. 10-14 yrs	Unknown	04.Negative	Not available
MUM6974	11	Male	TB	New case	Negative	Negative	NA	NA	NA	NA	NA	Not on treatment	Not available	NA	NA	NA	NA	2. Urban	03. 10-14 yrs	Unknown	04.Negative	Not available
MUM7021	14	Female	TB	Previous TB	Negative	Negative	NA	NA	NA	NA	NA	Not on treatment	Not available	NA	NA	NA	NA	2. Urban	03. 10-14 yrs	Unknown	04.Negative	Not available
MUM7038	5	Male	TB	Previous TB	Negative	Negative	NA	NA	NA	NA	NA	Not on treatment	Not available	NA	NA	NA	NA	2. Urban	02. 5-9 yrs	Unknown	04.Negative	Not available
MUM7040	14	Female	TB	Previous TB	Negative	Positive	Rif Sensitive	Non-RNTCP regimen	NA	Passed away	No	On treatment	Private treatment	NA	NA	NA	Other TU	2. Urban	03. 10-14 yrs	Unknown	01.Rif Sensitiv	Non-DOTS
MUM7044	13	Female	TB	New case	Negative	Negative	NA	NA	NA	NA	NA	Not on treatment	Not available	NA	NA	NA	NA	2. Urban	03. 10-14 yrs	Unknown	04.Negative	Not available
MUM7078	9	Female	TB	New case	Negative	Negative	NA	NA	NA	NA	NA	Not on treatment	Not available	NA	NA	NA	NA	2. Urban	02. 5-9 yrs	Unknown	04.Negative	Not available
MUM7111	11	Female	TB	New case	Negative	Negative	NA	NA	NA	NA	NA	Not on treatment	Not available	NA	NA	NA	NA	2. Urban	03. 10-14 yrs	Unknown	04.Negative	Not available
MUM7112	9	Male	TB	New case	Negative	Negative	NA	NA	NA	NA	NA	Not on treatment	Not available	NA	NA	NA	NA	2. Urban	02. 5-9 yrs	Unknown	04.Negative	Not available
MUM7121	9	Female	TB	Previous TB	Negative	Positive	Rif Resistant	DOTS Cat. IV	Other	NA	No	On treatment	RNTCP treatment	NA	R-Resistant	NA	Other TU	2. Urban	02. 5-9 yrs	Unknown	02.Rif Resistan	Not available
MUM7146	6	Male	TB	Previous TB	Negative	Negative	NA	NA	NA	NA	NA	Not on treatment	Not available	NA	NA	NA	NA	2. Urban	02. 5-9 yrs	Unknown	04.Negative	Not available
MUM7171	14	Female	TB	New case	Negative	Negative	NA	NA	NA	NA	NA	Not on treatment	Not available	NA	NA	NA	NA	2. Urban	03. 10-14 yrs	Unknown	04.Negative	Not available
MUM7182	14	Female	TB	New case	Negative	Negative	NA	DOTS Cat. II	Other	NA	No	On treatment	RNTCP treatment	NA	NA	NA	Other TU	2. Urban	03. 10-14 yrs	Unknown	03.Clinically d	Not available
MUM7193	1	Female	TB	Previous TB	Negative	Negative	NA	NA	NA	NA	NA	Not on treatment	Not available	NA	NA	NA	NA	2. Urban	01.Below 5	Unknown	04.Negative	Not available
MUM7217	14	Female	TB	New case	Negative	Positive	Rif Resistant	DOTS Cat. IV	Newly Initiated	NA	No	On treatment	RNTCP treatment	Positive	R-Resistant	Neg	Other TU	2. Urban	03. 10-14 yrs	Unknown	02.Rif Resistan	Not available
MUM7258	13	Female	DR-TB	Previous TB	Negative	Negative	NA	DOTS Cat. II	Other	NA	No	On treatment	RNTCP treatment	NA	NA	NA	Other TU	2. Urban	03. 10-14 yrs	Unknown	03.Clinically d	Not available
MUM7263	14	Male	DR-TB	Previous TB	Positive	Positive	Rif Sensitive	DOTS Cat. II	Other	NA	No	On treatment	RNTCP treatment	NA	NA	NA	Other TU	2. Urban	03. 10-14 yrs	Unknown	01.Rif Sensitiv	Not available
MUM7296	13	Male	TB	Previous TB	Negative	Negative	NA	NA	NA	NA	NA	Not on treatment	Not available	NA	NA	NA	NA	2. Urban	03. 10-14 yrs	Unknown	04.Negative	Not available
MUM7297	5	Female	TB	New case	Negative	Negative	NA	NA	NA	NA	NA	Not on treatment	Not available	NA	NA	NA	NA	2. Urban	02. 5-9 yrs	Unknown	04.Negative	Not available
MUM7395	8	Male	TB	New case	Negative	Negative	NA	NA	NA	NA	NA	Not on treatment	Not available	NA	NA	NA	NA	2. Urban	02. 5-9 yrs	Unknown	04.Negative	Not available
MUM7409	8	Male	TB	Previous TB	Negative	Negative	NA	NA	NA	NA	NA	Not on treatment	Not available	NA	NA	NA	NA	2. Urban	02. 5-9 yrs	Unknown	04.Negative	Not available
MUM7418	10	Male	TB	New case	Negative	Negative	NA	NA	NA	NA	NA	Not on treatment	Not available	NA	NA	NA	NA	2. Urban	03. 10-14 yrs	Unknown	04.Negative	Not available
MUM7427	11	Female	TB	New case	Negative	Positive	Rif Sensitive	DOTS Cat. I	Newly Initiated	NA	No	On treatment	RNTCP treatment	NA	NA	NA	Parent TU	2. Urban	03. 10-14 yrs	Unknown	01.Rif Sensitiv	Not available
MUM7441	8	Male	TB	Previous TB	Negative	Negative	NA	NA	NA	NA	NA	Not on treatment	Not available	NA	NA	NA	NA	2. Urban	02. 5-9 yrs	Unknown	04.Negative	Not available
MUM7445	13	Male	TB	New case	Negative	Negative	NA	NA	NA	NA	NA	Not on treatment	Not available	NA	NA	NA	NA	2. Urban	03. 10-14 yrs	Unknown	04.Negative	Not available
MUM7449	9	Male	TB	New case	Negative	Negative	NA	NA	NA	NA	NA	Not on treatment	Not available	NA	NA	NA	NA	2. Urban	02. 5-9 yrs	Unknown	04.Negative	Not available
MUM7459	7	Female	TB	New case	Negative	Negative	NA	NA	NA	NA	NA	Not on treatment	Not available	NA	NA	NA	NA	2. Urban	02. 5-9 yrs	Unknown	04.Negative	Not available
MUM7470	13	Male	TB	New case	Negative	Negative	NA	NA	NA	NA	NA	Not on treatment	Not available	NA	NA	NA	NA	2. Urban	03. 10-14 yrs	Unknown	04.Negative	Not available
MUM7476	5	Male	TB	Previous TB	Negative	Negative	NA	NA	NA	NA	NA	Not on treatment	Not available	NA	NA	NA	NA	2. Urban	02. 5-9 yrs	Unknown	04.Negative	Not available
MUM7480	6	Male	TB	Previous TB	Negative	Positive	Rif Sensitive	NA	NA	NA	Yes	Not on treatment	Not available	NA	NA	NA	Parent TU	2. Urban	02. 5-9 yrs	Unknown	01.Rif Sensitiv	Not available
MUM7481	14	Female	TB	New case	Positive	Positive	Rif Resistant	DOTS Cat. IV	Newly Initiated	NA	No	On treatment	RNTCP treatment	Positive	R-Resistant	R-Resistant	Parent TU	2. Urban	03. 10-14 yrs	Unknown	02.Rif Resistan	Not available
MUM7522	14	Female	TB	Previous TB	Negative	Negative	NA	NA	NA	NA	NA	Not on treatment	Not available	NA	NA	NA	NA	2. Urban	03. 10-14 yrs	Unknown	04.Negative	Not available
MUM7540	6	Female	TB	New case	Negative	Negative	NA	NA	NA	NA	NA	Not on treatment	Not available	NA	NA	NA	NA	2. Urban	02. 5-9 yrs	Unknown	04.Negative	Not available
MUM7555	12	Male	TB	New case	Negative	Negative	NA	NA	NA	NA	NA	Not on treatment	Not available	NA	NA	NA	NA	2. Urban	03. 10-14 yrs	Unknown	04.Negative	Not available
MUM7556	14	Male	DR-TB	Previous TB	Negative	Negative	NA	NA	NA	NA	NA	Not on treatment	Not available	NA	NA	NA	NA	2. Urban	03. 10-14 yrs	Unknown	04.Negative	Not available
MUM7557	10	Female	DR-TB	Previous TB	Negative	Negative	NA	NA	NA	NA	NA	Not on treatment	Not available	NA	NA	NA	NA	2. Urban	03. 10-14 yrs	Unknown	04.Negative	Not available
MUM7574	9	Female	TB	New case	Negative	Negative	NA	NA	NA	NA	NA	Not on treatment	Not available	NA	NA	NA	NA	2. Urban	02. 5-9 yrs	Unknown	04.Negative	Not available
MUM7598	10	Male	TB	Previous TB	Positive	Positive	Rif Sensitive	DOTS Cat. I	Newly Initiated	Cured	No	On treatment	RNTCP treatment	NA	NA	NA	Other TU	2. Urban	03. 10-14 yrs	Unknown	01.Rif Sensitiv	Treatment success
MUM7612	14	Male	TB	New case	Negative	Negative	NA	NA	NA	NA	NA	Not on treatment	Not available	NA	NA	NA	NA	2. Urban	03. 10-14 yrs	Unknown	04.Negative	Not available
MUM7622	10	Male	TB	New case	Negative	Negative	NA	NA	NA	NA	NA	Not on treatment	Not available	NA	NA	NA	NA	2. Urban	03. 10-14 yrs	Unknown	04.Negative	Not available
MUM7660	11	Male	TB	New case	Negative	Negative	NA	NA	NA	NA	NA	Not on treatment	Not available	NA	NA	NA	NA	2. Urban	03. 10-14 yrs	Unknown	04.Negative	Not available
MUM7677	12	Male	TB	New case	Negative	Negative	NA	NA	NA	NA	NA	Not on treatment	Not available	NA	NA	NA	NA	2. Urban	03. 10-14 yrs	Unknown	04.Negative	Not available
MUM7679	13	Female	TB	Previous TB	Negative	Positive	Rif Sensitive	NA	NA	NA	Yes	Not on treatment	Not available	NA	NA	NA	Other TU	2. Urban	03. 10-14 yrs	Unknown	01.Rif Sensitiv	Not available
MUM7741	13	Female	TB	New case	Negative	Negative	NA	NA	NA	NA	NA	Not on treatment	Not available	NA	NA	NA	NA	2. Urban	03. 10-14 yrs	Unknown	04.Negative	Not available
MUM7753	14	Female	TB	New case	Negative	Negative	NA	NA	NA	NA	NA	Not on treatment	Not available	NA	NA	NA	NA	2. Urban	03. 10-14 yrs	Unknown	04.Negative	Not available
MUM7771	13	Male	TB	New case	Negative	Negative	NA	NA	NA	NA	NA	Not on treatment	Not available	NA	NA	NA	NA	2. Urban	03. 10-14 yrs	Unknown	04.Negative	Not available
MUM7777	13	Female	TB	New case	Positive	Positive	Rif Sensitive	DOTS Cat. I	Newly Initiated	Transferred to another clinic	No	On treatment	RNTCP treatment	NA	NA	NA	Parent TU	2. Urban	03. 10-14 yrs	Unknown	01.Rif Sensitiv	Transfer out
MUM7782	11	Female	TB	New case	Negative	Negative	NA	NA	NA	NA	NA	Not on treatment	Not available	NA	NA	NA	NA	2. Urban	03. 10-14 yrs	Unknown	04.Negative	Not available
MUM7790	12	Male	TB	New case	Negative	Negative	NA	NA	NA	NA	NA	Not on treatment	Not available	NA	NA	NA	NA	2. Urban	03. 10-14 yrs	Unknown	04.Negative	Not available
MUM7798	1	Male	TB	New case	Positive	Positive	Rif Sensitive	DOTS Cat. I	Newly Initiated	NA	No	On treatment	RNTCP treatment	NA	NA	NA	Other TU	2. Urban	01.Below 5	Unknown	01.Rif Sensitiv	Not available
MUM7803	14	Female	TB	New case	Positive	Positive	Rif Sensitive	DOTS Cat. I	Newly Initiated	NA	No	On treatment	RNTCP treatment	NA	NA	NA	Parent TU	2. Urban	03. 10-14 yrs	Unknown	01.Rif Sensitiv	Not available
MUM7837	12	Male	TB	New case	Negative	Negative	NA	NA	NA	NA	NA	Not on treatment	Not available	NA	NA	NA	NA	2. Urban	03. 10-14 yrs	Unknown	04.Negative	Not available
MUM7846	11	Male	TB	New case	Negative	Negative	NA	NA	NA	NA	NA	Not on treatment	Not available	NA	NA	NA	NA	2. Urban	03. 10-14 yrs	Unknown	04.Negative	Not available
MUM7859	14	Female	TB	New case	Negative	Negative	NA	NA	NA	NA	NA	Not on treatment	Not available	NA	NA	NA	NA	2. Urban	03. 10-14 yrs	Unknown	04.Negative	Not available
MUM7863	6	Male	TB	Previous TB	Negative	Positive	Rif Sensitive	Non-RNTCP regimen	Other	NA	No	On treatment	Private treatment	NA	NA	NA	Other TU	2. Urban	02. 5-9 yrs	Unknown	01.Rif Sensitiv	Not available
MUM7868	1	Female	TB	New case	Negative	Positive	Rif Sensitive	NA	NA	NA	Yes	Not on treatment	Not available	NA	NA	NA	Other TU	2. Urban	01.Below 5	Unknown	01.Rif Sensitiv	Not available
MUM7890	13	Male	TB	New case	Negative	Negative	NA	NA	NA	NA	NA	Not on treatment	Not available	NA	NA	NA	NA	2. Urban	03. 10-14 yrs	Unknown	04.Negative	Not available
MUM7913	14	Male	TB	New case	Negative	Negative	NA	NA	NA	NA	NA	Not on treatment	Not available	NA	NA	NA	NA	2. Urban	03. 10-14 yrs	Unknown	04.Negative	Not available
MUM7983	4	Male	TB	New case	Negative	Negative	NA	NA	NA	NA	NA	Not on treatment	Not available	NA	NA	NA	NA	2. Urban	01.Below 5	Unknown	04.Negative	Not available
MUM8006	12	Male	TB	New case	Negative	Negative	NA	NA	NA	NA	NA	Not on treatment	Not available	NA	NA	NA	NA	2. Urban	03. 10-14 yrs	Positive	04.Negative	Not available
MUM8008	6	Female	TB	New case	Negative	Negative	NA	NA	NA	NA	NA	Not on treatment	Not available	NA	NA	NA	NA	2. Urban	02. 5-9 yrs	Unknown	04.Negative	Not available
MUM8046	12	Female	DR-TB	Previous TB	Negative	Positive	Rif Sensitive	DOTS Cat. II	Relapse	Cured	No	On treatment	RNTCP treatment	NA	NA	NA	Other TU	2. Urban	03. 10-14 yrs	Unknown	01.Rif Sensitiv	Treatment success
MUM8054	13	Male	TB	Previous TB	Negative	Negative	NA	NA	NA	NA	NA	Not on treatment	Not available	NA	NA	NA	NA	2. Urban	03. 10-14 yrs	Unknown	04.Negative	Not available
MUM8057	14	Male	TB	Previous TB	Negative	Negative	NA	NA	NA	NA	NA	Not on treatment	Not available	NA	NA	NA	NA	2. Urban	03. 10-14 yrs	Unknown	04.Negative	Not available
MUM8079	14	Female	TB	New case	Positive	Positive	Rif Resistant	DOTS Cat. IV	Newly Initiated	NA	No	On treatment	RNTCP treatment	NA	NA	R-Resistant	Other TU	2. Urban	03. 10-14 yrs	Unknown	02.Rif Resistan	Not available
MUM8080	13	Male	TB	Previous TB	Negative	Positive	Rif Resistant	DOTS Cat. IV	Relapse	NA	No	On treatment	RNTCP treatment	Positive	R-Resistant	R-Resistant	Other TU	2. Urban	03. 10-14 yrs	Unknown	02.Rif Resistan	Not available
MUM8103	14	Female	TB	Previous TB	Negative	Negative	NA	NA	NA	NA	NA	Not on treatment	Not available	NA	NA	NA	NA	2. Urban	03. 10-14 yrs	Unknown	04.Negative	Not available
MUM8126	8	Female	TB	New case	Negative	Negative	NA	NA	NA	NA	NA	Not on treatment	Not available	NA	NA	NA	NA	2. Urban	02. 5-9 yrs	Unknown	04.Negative	Not available
MUM8131	12	Female	DR-TB	Previous TB	Negative	Positive	Rif Sensitive	DOTS Cat. I	Newly Initiated	Cured	No	On treatment	RNTCP treatment	NA	NA	NA	Other TU	2. Urban	03. 10-14 yrs	Unknown	01.Rif Sensitiv	Treatment success
MUM8185	11	Female	TB	New case	Negative	Positive	Rif Sensitive	DOTS Cat. I	Newly Initiated	NA	No	On treatment	RNTCP treatment	NA	NA	NA	Other TU	2. Urban	03. 10-14 yrs	Unknown	01.Rif Sensitiv	Not available
MUM8230	10	Male	TB	New case	Negative	Negative	NA	NA	NA	NA	NA	Not on treatment	Not available	NA	NA	NA	NA	2. Urban	03. 10-14 yrs	Unknown	04.Negative	Not available
MUM8239	11	Male	TB	New case	Negative	Negative	NA	NA	NA	NA	NA	Not on treatment	Not available	NA	NA	NA	NA	2. Urban	03. 10-14 yrs	Unknown	04.Negative	Not available
MUM8248	10	Female	TB	New case	Negative	Negative	NA	NA	NA	NA	NA	Not on treatment	Not available	NA	NA	NA	NA	2. Urban	03. 10-14 yrs	Unknown	04.Negative	Not available
MUM8274	14	Female	DR-TB	Previous TB	Negative	Negative	NA	DOTS Cat. II	TAD	NA	No	On treatment	RNTCP treatment	NA	NA	NA	Other TU	2. Urban	03. 10-14 yrs	Unknown	03.Clinically d	Not available
MUM8295	13	Female	TB	New case	Negative	Negative	NA	NA	NA	NA	NA	Not on treatment	Not available	NA	NA	NA	NA	2. Urban	03. 10-14 yrs	Unknown	04.Negative	Not available
MUM8316	13	Female	TB	New case	Negative	Positive	Rif Sensitive	DOTS Cat. I	Newly Initiated	NA	No	On treatment	RNTCP treatment	NA	NA	NA	Parent TU	2. Urban	03. 10-14 yrs	Unknown	01.Rif Sensitiv	Not available
MUM8351	4	Female	TB	New case	Negative	Negative	NA	NA	NA	NA	NA	Not on treatment	Not available	NA	NA	NA	NA	2. Urban	01.Below 5	Unknown	04.Negative	Not available
MUM8353	12	Female	TB	New case	Negative	Negative	NA	NA	NA	NA	NA	Not on treatment	Not available	NA	NA	NA	NA	2. Urban	03. 10-14 yrs	Unknown	04.Negative	Not available
MUM8364	5	Male	TB	Previous TB	Negative	Negative	NA	NA	NA	NA	NA	Not on treatment	Not available	NA	NA	NA	NA	2. Urban	02. 5-9 yrs	Unknown	04.Negative	Not available
MUM8365	1	Male	TB	New case	Negative	Negative	NA	NA	NA	NA	NA	Not on treatment	Not available	NA	NA	NA	NA	2. Urban	01.Below 5	Unknown	04.Negative	Not available
MUM8384	14	Female	TB	Previous TB	Negative	Positive	Rif Sensitive	DOTS Cat. II	Other	NA	No	On treatment	RNTCP treatment	NA	NA	NA	Other TU	2. Urban	03. 10-14 yrs	Unknown	01.Rif Sensitiv	Not available
MUM8397	12	Male	TB	Previous TB	Positive	Positive	Rif Resistant	DOTS Cat. IV	Failure	NA	No	On treatment	RNTCP treatment	Positive	R-Resistant	R-Resistant	Other TU	2. Urban	03. 10-14 yrs	Unknown	02.Rif Resistan	Not available
MUM8399	7	Female	TB	Previous TB	Negative	Positive	Rif Resistant	NA	NA	NA	No	Not on treatment	Not available	NA	NA	NA	Other TU	2. Urban	02. 5-9 yrs	Unknown	02.Rif Resistan	Not available
MUM8442	7	Male	TB	New case	Negative	Negative	NA	NA	NA	NA	NA	Not on treatment	Not available	NA	NA	NA	NA	2. Urban	02. 5-9 yrs	Unknown	04.Negative	Not available
MUM8446	13	Male	TB	New case	Negative	Negative	NA	NA	NA	NA	NA	Not on treatment	Not available	NA	NA	NA	NA	2. Urban	03. 10-14 yrs	Unknown	04.Negative	Not available
MUM8448	7	Male	TB	New case	Negative	Negative	NA	NA	NA	NA	NA	Not on treatment	Not available	NA	NA	NA	NA	2. Urban	02. 5-9 yrs	Unknown	04.Negative	Not available
MUM8457	7	Female	TB	New case	Negative	Positive	Rif Sensitive	DOTS Cat. I	Newly Initiated	NA	No	On treatment	RNTCP treatment	NA	NA	NA	Other TU	2. Urban	02. 5-9 yrs	Unknown	01.Rif Sensitiv	Not available
MUM8460	9	Male	TB	New case	Negative	Negative	NA	NA	NA	NA	NA	Not on treatment	Not available	NA	NA	NA	NA	2. Urban	02. 5-9 yrs	Unknown	04.Negative	Not available
MUM8468	13	Male	TB	New case	Negative	Negative	NA	NA	NA	NA	NA	Not on treatment	Not available	NA	NA	NA	NA	2. Urban	03. 10-14 yrs	Unknown	04.Negative	Not available
MUM8493	13	Male	TB	Previous TB	Negative	Positive	Rif Resistant	DOTS Cat. IV	Other	NA	No	On treatment	RNTCP treatment	Positive	R-Resistant	I-Indeterminate	Other TU	2. Urban	03. 10-14 yrs	Unknown	02.Rif Resistan	Not available
MUM8495	14	Female	TB	Previous TB	Positive	Positive	Rif Resistant	DOTS Cat. IV	Relapse	NA	No	On treatment	RNTCP treatment	Positive	R-Resistant	R-Resistant	Parent TU	2. Urban	03. 10-14 yrs	Unknown	02.Rif Resistan	Not available
MUM8515	12	Male	TB	New case	Negative	Positive	Rif Resistant	NA	NA	NA	No	Not on treatment	Not available	NA	NA	NA	Other TU	2. Urban	03. 10-14 yrs	Unknown	02.Rif Resistan	Not available
MUM8526	13	Male	TB	New case	Negative	Negative	NA	NA	NA	NA	NA	Not on treatment	Not available	NA	NA	NA	NA	2. Urban	03. 10-14 yrs	Unknown	04.Negative	Not available
MUM8532	9	Male	TB	New case	Negative	Negative	NA	NA	NA	NA	NA	Not on treatment	Not available	NA	NA	NA	NA	2. Urban	02. 5-9 yrs	Unknown	04.Negative	Not available
MUM8547	12	Female	TB	Previous TB	Negative	Negative	NA	NA	NA	NA	NA	Not on treatment	Not available	NA	NA	NA	NA	2. Urban	03. 10-14 yrs	Unknown	04.Negative	Not available
MUM8555	13	Female	TB	New case	Positive	Positive	Rif Sensitive	DOTS Cat. I	Newly Initiated	NA	No	On treatment	RNTCP treatment	NA	NA	NA	Parent TU	2. Urban	03. 10-14 yrs	Unknown	01.Rif Sensitiv	Not available
MUM8570	11	Male	TB	New case	Negative	Positive	Rif Resistant	Non-RNTCP regimen	NA	NA	No	On treatment	Private treatment	NA	NA	NA	Parent TU	2. Urban	03. 10-14 yrs	Unknown	02.Rif Resistan	Not available
MUM8575	14	Male	TB	New case	Negative	Negative	NA	NA	NA	NA	NA	Not on treatment	Not available	NA	NA	NA	NA	2. Urban	03. 10-14 yrs	Unknown	04.Negative	Not available
MUM8585	12	Female	TB	New case	Negative	Negative	NA	NA	NA	NA	NA	Not on treatment	Not available	NA	NA	NA	NA	2. Urban	03. 10-14 yrs	Unknown	04.Negative	Not available
MUM8630	14	Male	TB	New case	Negative	Negative	NA	NA	NA	NA	NA	Not on treatment	Not available	NA	NA	NA	NA	2. Urban	03. 10-14 yrs	Unknown	04.Negative	Not available
MUM8645	9	Male	TB	New case	Negative	Negative	NA	NA	NA	NA	NA	Not on treatment	Not available	NA	NA	NA	NA	2. Urban	02. 5-9 yrs	Unknown	04.Negative	Not available
MUM8647	6	Female	TB	New case	Negative	Negative	NA	NA	NA	NA	NA	Not on treatment	Not available	NA	NA	NA	NA	2. Urban	02. 5-9 yrs	Unknown	04.Negative	Not available
MUM8648	11	Female	TB	New case	Negative	Negative	NA	NA	NA	NA	NA	Not on treatment	Not available	NA	NA	NA	NA	2. Urban	03. 10-14 yrs	Unknown	04.Negative	Not available
MUM8649	8	Female	TB	New case	Negative	Negative	NA	NA	NA	NA	NA	Not on treatment	Not available	NA	NA	NA	NA	2. Urban	02. 5-9 yrs	Unknown	04.Negative	Not available
MUM8658	8	Female	TB	New case	Negative	Positive	Rif Resistant	DOTS Cat. IV	Newly Initiated	NA	No	On treatment	RNTCP treatment	NA	NA	NA	Parent TU	2. Urban	02. 5-9 yrs	Unknown	02.Rif Resistan	Not available
MUM8665	6	Male	TB	Previous TB	Negative	Negative	NA	NA	NA	NA	NA	Not on treatment	Not available	NA	NA	NA	NA	2. Urban	02. 5-9 yrs	Unknown	04.Negative	Not available
MUM8669	14	Female	TB	New case	Negative	Positive	Rif Sensitive	DOTS Cat. I	Newly Initiated	NA	No	On treatment	RNTCP treatment	NA	NA	NA	Other TU	2. Urban	03. 10-14 yrs	Unknown	01.Rif Sensitiv	Not available
MUM8678	14	Male	TB	Previous TB	Negative	Negative	NA	NA	NA	NA	NA	Not on treatment	Not available	NA	NA	NA	NA	2. Urban	03. 10-14 yrs	Unknown	04.Negative	Not available
MUM8685	10	Female	TB	New case	Negative	Negative	NA	NA	NA	NA	NA	Not on treatment	Not available	NA	NA	NA	NA	2. Urban	03. 10-14 yrs	Unknown	04.Negative	Not available
MUM8694	9	Female	TB	New case	Negative	Negative	NA	NA	NA	NA	NA	Not on treatment	Not available	NA	NA	NA	NA	2. Urban	02. 5-9 yrs	Unknown	04.Negative	Not available
MUM8697	12	Male	TB	New case	Negative	Negative	NA	NA	NA	NA	NA	Not on treatment	Not available	NA	NA	NA	NA	2. Urban	03. 10-14 yrs	Unknown	04.Negative	Not available
MUM8701	9	Female	TB	New case	Negative	Negative	NA	NA	NA	NA	NA	Not on treatment	Not available	NA	NA	NA	NA	2. Urban	02. 5-9 yrs	Unknown	04.Negative	Not available
MUM8704	13	Female	TB	New case	Positive	Positive	Rif Sensitive	Non-RNTCP regimen	NA	NA	No	On treatment	Private treatment	NA	NA	NA	Other TU	2. Urban	03. 10-14 yrs	Unknown	01.Rif Sensitiv	Not available
MUM8711	10	Male	TB	New case	Negative	Negative	NA	NA	NA	NA	NA	Not on treatment	Not available	NA	NA	NA	NA	2. Urban	03. 10-14 yrs	Unknown	04.Negative	Not available
MUM8714	9	Male	TB	New case	Negative	Negative	NA	NA	NA	NA	NA	Not on treatment	Not available	NA	NA	NA	NA	2. Urban	02. 5-9 yrs	Unknown	04.Negative	Not available
MUM8715	11	Female	TB	New case	Positive	Positive	Rif Resistant	DOTS Cat. IV	Relapse	NA	No	On treatment	RNTCP treatment	Positive	R-Resistant	Neg	Other TU	2. Urban	03. 10-14 yrs	Unknown	02.Rif Resistan	Not available
MUM8746	8	Male	TB	New case	Negative	Negative	NA	NA	NA	NA	NA	Not on treatment	Not available	NA	NA	NA	NA	2. Urban	02. 5-9 yrs	Unknown	04.Negative	Not available
MUM8751	13	Female	TB	New case	Negative	Negative	NA	NA	NA	NA	NA	Not on treatment	Not available	NA	NA	NA	NA	2. Urban	03. 10-14 yrs	Unknown	04.Negative	Not available
MUM8756	12	Female	TB	New case	Negative	Negative	NA	NA	NA	NA	NA	Not on treatment	Not available	NA	NA	NA	NA	2. Urban	03. 10-14 yrs	Unknown	04.Negative	Not available
MUM8765	11	Male	TB	New case	Negative	Negative	NA	NA	NA	NA	NA	Not on treatment	Not available	NA	NA	NA	NA	2. Urban	03. 10-14 yrs	Unknown	04.Negative	Not available
MUM8774	13	Female	TB	New case	Negative	Negative	NA	NA	NA	NA	NA	Not on treatment	Not available	NA	NA	NA	NA	2. Urban	03. 10-14 yrs	Unknown	04.Negative	Not available
MUM8782	6	Female	TB	New case	Negative	Negative	NA	NA	NA	NA	NA	Not on treatment	Not available	NA	NA	NA	NA	2. Urban	02. 5-9 yrs	Unknown	04.Negative	Not available
MUM8785	6	Male	TB	Previous TB	Negative	Negative	NA	NA	NA	NA	NA	Not on treatment	Not available	NA	NA	NA	NA	2. Urban	02. 5-9 yrs	Unknown	04.Negative	Not available
MUM8838	6	Female	TB	New case	Negative	Negative	NA	NA	NA	NA	NA	Not on treatment	Not available	NA	NA	NA	NA	2. Urban	02. 5-9 yrs	Unknown	04.Negative	Not available
MUM8857	13	Female	TB	New case	Negative	Positive	Rif Sensitive	DOTS Cat. I	Newly Initiated	NA	No	On treatment	RNTCP treatment	NA	NA	NA	Parent TU	2. Urban	03. 10-14 yrs	Unknown	01.Rif Sensitiv	Not available
MUM8882	13	Female	TB	New case	Negative	Positive	Rif Resistant	DOTS Cat. IV	Newly Initiated	NA	No	On treatment	RNTCP treatment	NA	NA	NA	Other TU	2. Urban	03. 10-14 yrs	Unknown	02.Rif Resistan	Not available
MUM8885	8	Female	TB	New case	Negative	Negative	NA	NA	NA	NA	NA	Not on treatment	Not available	NA	NA	NA	NA	2. Urban	02. 5-9 yrs	Unknown	04.Negative	Not available
MUM8897	14	Female	TB	Previous TB	Positive	Positive	Rif Resistant	DOTS Cat. IV	Relapse	Passed away	No	On treatment	RNTCP treatment	NA	NA	NA	Other TU	2. Urban	03. 10-14 yrs	Unknown	02.Rif Resistan	Death
MUM8905	8	Female	TB	New case	Negative	Negative	NA	NA	NA	NA	NA	Not on treatment	Not available	NA	NA	NA	NA	2. Urban	02. 5-9 yrs	Unknown	04.Negative	Not available
MUM8906	13	Female	TB	New case	Negative	Positive	Rif Resistant	Non-RNTCP regimen	NA	NA	No	On treatment	Private treatment	Positive	R-Resistant	R-Resistant	Parent TU	2. Urban	03. 10-14 yrs	Unknown	02.Rif Resistan	Not available
MUM8919	14	Male	TB	New case	Negative	Negative	NA	NA	NA	NA	NA	Not on treatment	Not available	NA	NA	NA	NA	2. Urban	03. 10-14 yrs	Unknown	04.Negative	Not available
MUM8921	12	Male	TB	New case	Negative	Negative	NA	NA	NA	NA	NA	Not on treatment	Not available	NA	NA	NA	NA	2. Urban	03. 10-14 yrs	Unknown	04.Negative	Not available
MUM8928	5	Female	TB	Previous TB	Negative	Negative	NA	NA	NA	NA	NA	Not on treatment	Not available	NA	NA	NA	NA	2. Urban	02. 5-9 yrs	Unknown	04.Negative	Not available
MUM8959	10	Male	TB	New case	Negative	Negative	NA	NA	NA	NA	NA	Not on treatment	Not available	NA	NA	NA	NA	2. Urban	03. 10-14 yrs	Unknown	04.Negative	Not available
MUM8961	13	Female	TB	New case	Negative	Positive	Rif Sensitive	DOTS Cat. I	Newly Initiated	NA	No	On treatment	RNTCP treatment	NA	NA	NA	Parent TU	2. Urban	03. 10-14 yrs	Unknown	01.Rif Sensitiv	Not available
MUM8976	6	Male	TB	New case	Negative	Negative	NA	NA	NA	NA	NA	Not on treatment	Not available	NA	NA	NA	NA	2. Urban	02. 5-9 yrs	Unknown	04.Negative	Not available
MUM8985	13	Female	TB	Previous TB	Negative	Negative	NA	NA	NA	NA	NA	Not on treatment	Not available	NA	NA	NA	NA	2. Urban	03. 10-14 yrs	Unknown	04.Negative	Not available
MUM8996	6	Female	TB	New case	Positive	Positive	Rif Sensitive	DOTS Cat. II	TAD	Passed away	No	On treatment	RNTCP treatment	NA	NA	NA	Other TU	2. Urban	02. 5-9 yrs	Unknown	01.Rif Sensitiv	Death
MUM9068	13	Female	TB	New case	Positive	Positive	Rif Sensitive	DOTS Cat. I	Newly Initiated	NA	No	On treatment	RNTCP treatment	NA	NA	NA	Parent TU	2. Urban	03. 10-14 yrs	Unknown	01.Rif Sensitiv	Not available
MUM9070	13	Female	TB	Previous TB	Negative	Negative	NA	NA	NA	NA	NA	Not on treatment	Not available	NA	NA	NA	NA	2. Urban	03. 10-14 yrs	Unknown	04.Negative	Not available
MUM9094	14	Male	TB	New case	Negative	Negative	NA	NA	NA	NA	NA	Not on treatment	Not available	NA	NA	NA	NA	2. Urban	03. 10-14 yrs	Unknown	04.Negative	Not available
MUM9095	12	Male	TB	New case	Negative	Negative	NA	NA	NA	NA	NA	Not on treatment	Not available	NA	NA	NA	NA	2. Urban	03. 10-14 yrs	Unknown	04.Negative	Not available
MUM9115	5	Male	TB	New case	Negative	Negative	NA	NA	NA	NA	NA	Not on treatment	Not available	NA	NA	NA	NA	2. Urban	02. 5-9 yrs	Unknown	04.Negative	Not available
MUM9118	10	Male	TB	Previous TB	Negative	Positive	Rif Resistant	DOTS Cat. IV	Failure	NA	No	On treatment	RNTCP treatment	Positive	R-Resistant	R-Resistant	Other TU	2. Urban	03. 10-14 yrs	Unknown	02.Rif Resistan	Not available
MUM9142	12	Male	TB	New case	Negative	Negative	NA	NA	NA	NA	NA	Not on treatment	Not available	NA	NA	NA	NA	2. Urban	03. 10-14 yrs	Unknown	04.Negative	Not available
MUM9151	13	Female	TB	New case	Negative	Negative	NA	NA	NA	NA	NA	Not on treatment	Not available	NA	NA	NA	NA	2. Urban	03. 10-14 yrs	Unknown	04.Negative	Not available
MUM9166	9	Male	TB	New case	Negative	Negative	NA	NA	NA	NA	NA	Not on treatment	Not available	NA	NA	NA	NA	2. Urban	02. 5-9 yrs	Unknown	04.Negative	Not available
MUM9187	14	Female	TB	New case	Negative	Negative	NA	NA	NA	NA	NA	Not on treatment	Not available	NA	NA	NA	NA	2. Urban	03. 10-14 yrs	Unknown	04.Negative	Not available
MUM9196	13	Female	TB	Previous TB	Negative	Negative	NA	NA	NA	NA	NA	Not on treatment	Not available	NA	NA	NA	NA	2. Urban	03. 10-14 yrs	Unknown	04.Negative	Not available
MUM9216	12	Female	TB	Previous TB	Negative	Negative	NA	NA	NA	NA	NA	Not on treatment	Not available	NA	NA	NA	NA	2. Urban	03. 10-14 yrs	Unknown	04.Negative	Not available
MUM9217	14	Female	TB	New case	Negative	Negative	NA	NA	NA	NA	NA	Not on treatment	Not available	NA	NA	NA	NA	2. Urban	03. 10-14 yrs	Unknown	04.Negative	Not available
MUM9224	13	Male	TB	New case	Negative	Negative	NA	NA	NA	NA	NA	Not on treatment	Not available	NA	NA	NA	NA	2. Urban	03. 10-14 yrs	Unknown	04.Negative	Not available
MUM9229	13	Male	TB	New case	Negative	Negative	NA	NA	NA	NA	NA	Not on treatment	Not available	NA	NA	NA	NA	2. Urban	03. 10-14 yrs	Unknown	04.Negative	Not available
MUM9250	9	Male	TB	Previous TB	Negative	Negative	NA	NA	NA	NA	NA	Not on treatment	Not available	NA	NA	NA	NA	2. Urban	02. 5-9 yrs	Unknown	04.Negative	Not available
MUM9252	13	Female	TB	Previous TB	Negative	Negative	NA	NA	NA	NA	NA	Not on treatment	Not available	NA	NA	NA	NA	2. Urban	03. 10-14 yrs	Unknown	04.Negative	Not available
MUM9260	14	Female	TB	Previous TB	Negative	Positive	Rif Resistant	DOTS Cat. IV	Relapse	NA	No	On treatment	RNTCP treatment	NA	NA	NA	Other TU	2. Urban	03. 10-14 yrs	Unknown	02.Rif Resistan	Not available
MUM9262	8	Male	TB	Previous TB	Negative	Negative	NA	NA	NA	NA	NA	Not on treatment	Not available	NA	NA	NA	NA	2. Urban	02. 5-9 yrs	Unknown	04.Negative	Not available
MUM9266	1	Male	TB	Previous TB	Negative	Negative	NA	NA	NA	NA	NA	Not on treatment	Not available	NA	NA	NA	NA	2. Urban	01.Below 5	Unknown	04.Negative	Not available
MUM9271	13	Male	TB	New case	Negative	Negative	NA	NA	NA	NA	NA	Not on treatment	Not available	NA	NA	NA	NA	2. Urban	03. 10-14 yrs	Unknown	04.Negative	Not available
MUM9277	10	Male	TB	New case	Negative	Negative	NA	NA	NA	NA	NA	Not on treatment	Not available	NA	NA	NA	NA	2. Urban	03. 10-14 yrs	Unknown	04.Negative	Not available
MUM9290	13	Female	TB	New case	Positive	Positive	Rif Resistant	NA	NA	NA	No	Not on treatment	Not available	NA	NA	NA	Other TU	2. Urban	03. 10-14 yrs	Unknown	02.Rif Resistan	Not available
MUM9293	14	Male	TB	New case	Negative	Negative	NA	NA	NA	NA	NA	Not on treatment	Not available	NA	NA	NA	NA	2. Urban	03. 10-14 yrs	Unknown	04.Negative	Not available
MUM9312	3	Male	TB	Previous TB	Negative	Negative	NA	NA	NA	NA	NA	Not on treatment	Not available	NA	NA	NA	NA	2. Urban	01.Below 5	Unknown	04.Negative	Not available
MUM9323	6	Female	TB	New case	Negative	Negative	NA	NA	NA	NA	NA	Not on treatment	Not available	NA	NA	NA	NA	2. Urban	02. 5-9 yrs	Unknown	04.Negative	Not available
MUM9347	13	Female	TB	New case	Negative	Negative	NA	NA	NA	NA	NA	Not on treatment	Not available	NA	NA	NA	NA	2. Urban	03. 10-14 yrs	Unknown	04.Negative	Not available
MUM9350	7	Female	TB	New case	Negative	Negative	NA	NA	NA	NA	NA	Not on treatment	Not available	NA	NA	NA	NA	2. Urban	02. 5-9 yrs	Unknown	04.Negative	Not available
MUM9378	10	Female	TB	Previous TB	Negative	Negative	NA	NA	NA	NA	NA	Not on treatment	Not available	NA	NA	NA	NA	2. Urban	03. 10-14 yrs	Unknown	04.Negative	Not available
MUM9380	13	Female	TB	New case	Negative	Negative	NA	NA	NA	NA	NA	Not on treatment	Not available	NA	NA	NA	NA	2. Urban	03. 10-14 yrs	Unknown	04.Negative	Not available
MUM9389	14	Male	TB	Previous TB	Negative	Negative	NA	NA	NA	NA	NA	Not on treatment	Not available	NA	NA	NA	NA	2. Urban	03. 10-14 yrs	Unknown	04.Negative	Not available
MUM9390	14	Female	TB	Previous TB	Negative	Negative	NA	NA	NA	NA	NA	Not on treatment	Not available	NA	NA	NA	NA	2. Urban	03. 10-14 yrs	Unknown	04.Negative	Not available
MUM9422	13	Male	TB	Previous TB	Negative	Negative	NA	NA	NA	NA	NA	Not on treatment	Not available	NA	NA	NA	NA	2. Urban	03. 10-14 yrs	Unknown	04.Negative	Not available
MUM9424	12	Female	TB	Previous TB	Positive	Positive	Rif Resistant	NA	NA	NA	No	Not on treatment	Not available	NA	NA	NA	Other TU	2. Urban	03. 10-14 yrs	Unknown	02.Rif Resistan	Not available
MUM9438	13	Male	TB	New case	Negative	Negative	NA	NA	NA	NA	NA	Not on treatment	Not available	NA	NA	NA	NA	2. Urban	03. 10-14 yrs	Unknown	04.Negative	Not available
MUM9498	11	Male	TB	New case	Negative	Positive	Rif Sensitive	DOTS Cat. I	Newly Initiated	NA	No	On treatment	RNTCP treatment	NA	NA	NA	Other TU	2. Urban	03. 10-14 yrs	Unknown	01.Rif Sensitiv	Not available
MUM9510	12	Female	TB	New case	Negative	Negative	NA	NA	NA	NA	NA	Not on treatment	Not available	NA	NA	NA	NA	2. Urban	03. 10-14 yrs	Unknown	04.Negative	Not available
MUM9515	13	Female	TB	New case	Negative	Negative	NA	NA	NA	NA	NA	Not on treatment	Not available	NA	NA	NA	NA	2. Urban	03. 10-14 yrs	Unknown	04.Negative	Not available
MUM9522	12	Male	TB	New case	Negative	Negative	NA	NA	NA	NA	NA	Not on treatment	Not available	NA	NA	NA	NA	2. Urban	03. 10-14 yrs	Unknown	04.Negative	Not available
MUM9523	4	Female	TB	New case	Negative	Negative	NA	NA	NA	NA	NA	Not on treatment	Not available	NA	NA	NA	NA	2. Urban	01.Below 5	Unknown	04.Negative	Not available
MUM9538	10	Male	TB	New case	Negative	Negative	NA	NA	NA	NA	NA	Not on treatment	Not available	NA	NA	NA	NA	2. Urban	03. 10-14 yrs	Unknown	04.Negative	Not available
MUM9539	8	Male	TB	New case	Negative	Negative	NA	NA	NA	NA	NA	Not on treatment	Not available	NA	NA	NA	NA	2. Urban	02. 5-9 yrs	Unknown	04.Negative	Not available
MUM9542	3	Male	TB	New case	Negative	Negative	NA	NA	NA	NA	NA	Not on treatment	Not available	NA	NA	NA	NA	2. Urban	01.Below 5	Unknown	04.Negative	Not available
MUM9548	12	Female	TB	New case	Negative	Negative	NA	NA	NA	NA	NA	Not on treatment	Not available	NA	NA	NA	NA	2. Urban	03. 10-14 yrs	Unknown	04.Negative	Not available
MUM9572	12	Female	TB	New case	Negative	Negative	NA	NA	NA	NA	NA	Not on treatment	Not available	NA	NA	NA	NA	2. Urban	03. 10-14 yrs	Unknown	04.Negative	Not available
MUM9577	11	Female	TB	New case	Positive	Positive	Rif Resistant	NA	NA	NA	No	Not on treatment	Not available	Positive	R-Resistant	R-Resistant	Other TU	2. Urban	03. 10-14 yrs	Unknown	02.Rif Resistan	Not available
MUM9600	5	Male	TB	New case	Positive	Positive	Rif Sensitive	DOTS Cat. I	Newly Initiated	Passed away	No	On treatment	RNTCP treatment	NA	NA	NA	Parent TU	2. Urban	02. 5-9 yrs	Unknown	01.Rif Sensitiv	Death
MUM9604	11	Male	TB	Previous TB	Negative	Negative	NA	NA	NA	NA	NA	Not on treatment	Not available	NA	NA	NA	NA	2. Urban	03. 10-14 yrs	Unknown	04.Negative	Not available
MUM9617	14	Female	TB	Previous TB	Negative	Negative	NA	NA	NA	NA	NA	Not on treatment	Not available	NA	NA	NA	NA	2. Urban	03. 10-14 yrs	Unknown	04.Negative	Not available
MUM9624	11	Male	TB	New case	Negative	Negative	NA	NA	NA	NA	NA	Not on treatment	Not available	NA	NA	NA	NA	2. Urban	03. 10-14 yrs	Unknown	04.Negative	Not available
MUM9648	14	Female	TB	New case	Negative	Negative	NA	NA	NA	NA	NA	Not on treatment	Not available	NA	NA	NA	NA	2. Urban	03. 10-14 yrs	Unknown	04.Negative	Not available
MUM9649	7	Male	TB	New case	Negative	Negative	NA	NA	NA	NA	NA	Not on treatment	Not available	NA	NA	NA	NA	2. Urban	02. 5-9 yrs	Unknown	04.Negative	Not available
MUM9654	1	Female	TB	New case	Negative	Negative	NA	NA	NA	NA	NA	Not on treatment	Not available	NA	NA	NA	NA	2. Urban	01.Below 5	Unknown	04.Negative	Not available
MUM9655	11	Male	TB	New case	Negative	Negative	NA	NA	NA	NA	NA	Not on treatment	Not available	NA	NA	NA	NA	2. Urban	03. 10-14 yrs	Unknown	04.Negative	Not available
MUM9703	7	Female	TB	New case	Negative	Negative	NA	NA	NA	NA	NA	Not on treatment	Not available	NA	NA	NA	NA	2. Urban	02. 5-9 yrs	Unknown	04.Negative	Not available
MUM9718	10	Male	TB	New case	Negative	Negative	NA	NA	NA	NA	NA	Not on treatment	Not available	NA	NA	NA	NA	2. Urban	03. 10-14 yrs	Unknown	04.Negative	Not available
MUM9725	8	Male	TB	New case	Negative	Negative	NA	NA	NA	NA	NA	Not on treatment	Not available	NA	NA	NA	NA	2. Urban	02. 5-9 yrs	Unknown	04.Negative	Not available
MUM9726	7	Male	TB	New case	Negative	Negative	NA	NA	NA	NA	NA	Not on treatment	Not available	NA	NA	NA	NA	2. Urban	02. 5-9 yrs	Unknown	04.Negative	Not available
MUM9730	12	Female	TB	New case	Negative	Negative	NA	NA	NA	NA	NA	Not on treatment	Not available	NA	NA	NA	NA	2. Urban	03. 10-14 yrs	Unknown	04.Negative	Not available
MUM9732	13	Male	TB	New case	Negative	Positive	Rif Sensitive	DOTS Cat. I	Newly Initiated	NA	No	On treatment	RNTCP treatment	NA	NA	NA	Other TU	2. Urban	03. 10-14 yrs	Unknown	01.Rif Sensitiv	Not available
MUM9753	14	Male	TB	New case	Negative	Negative	NA	NA	NA	NA	NA	Not on treatment	Not available	NA	NA	NA	NA	2. Urban	03. 10-14 yrs	Unknown	04.Negative	Not available
MUM9810	7	Female	TB	New case	Negative	Negative	NA	NA	NA	NA	NA	Not on treatment	Not available	NA	NA	NA	NA	2. Urban	02. 5-9 yrs	Unknown	04.Negative	Not available
MUM9817	6	Female	TB	New case	Negative	Negative	NA	NA	NA	NA	NA	Not on treatment	Not available	NA	NA	NA	NA	2. Urban	02. 5-9 yrs	Unknown	04.Negative	Not available
MUM9852	11	Female	TB	New case	Negative	Negative	NA	NA	NA	NA	NA	Not on treatment	Not available	NA	NA	NA	NA	2. Urban	03. 10-14 yrs	Unknown	04.Negative	Not available
MUM9854	12	Male	TB	New case	Negative	Negative	NA	NA	NA	NA	NA	Not on treatment	Not available	NA	NA	NA	NA	2. Urban	03. 10-14 yrs	Unknown	04.Negative	Not available
MUM9863	12	Female	TB	New case	Positive	Positive	Rif Resistant	DOTS Cat. IV	Newly Initiated	NA	No	On treatment	RNTCP treatment	Positive	R-Resistant	R-Resistant	Parent TU	2. Urban	03. 10-14 yrs	Unknown	02.Rif Resistan	Not available
MUM9883	12	Male	TB	New case	Negative	Negative	NA	NA	NA	NA	NA	Not on treatment	Not available	NA	NA	NA	NA	2. Urban	03. 10-14 yrs	Unknown	04.Negative	Not available
MUM9892	9	Male	TB	Previous TB	Negative	Negative	NA	NA	NA	NA	NA	Not on treatment	Not available	NA	NA	NA	NA	2. Urban	02. 5-9 yrs	Unknown	04.Negative	Not available
MUM9899	9	Female	TB	New case	Negative	Negative	NA	NA	NA	NA	NA	Not on treatment	Not available	NA	NA	NA	NA	2. Urban	02. 5-9 yrs	Unknown	04.Negative	Not available
MUM9913	13	Female	TB	New case	Negative	Negative	NA	NA	NA	NA	NA	Not on treatment	Not available	NA	NA	NA	NA	2. Urban	03. 10-14 yrs	Unknown	04.Negative	Not available
MUM9919	12	Female	TB	Previous TB	Negative	Negative	NA	NA	NA	NA	NA	Not on treatment	Not available	NA	NA	NA	NA	2. Urban	03. 10-14 yrs	Unknown	04.Negative	Not available
MUM9983	10	Female	TB	New case	Negative	Negative	NA	NA	NA	NA	NA	Not on treatment	Not available	NA	NA	NA	NA	2. Urban	03. 10-14 yrs	Unknown	04.Negative	Not available
MUM9992	13	Female	TB	New case	Negative	Positive	Rif Sensitive	DOTS Cat. I	Newly Initiated	NA	No	On treatment	RNTCP treatment	NA	NA	NA	Other TU	2. Urban	03. 10-14 yrs	Unknown	01.Rif Sensitiv	Not available
KOR0846	12	Female	TB	New case	Negative	Negative	NA	NA	NA	NA	NA	Not on treatment	Not available	NA	NA	NA	NA	3. Tribal & Hilly	03. 10-14 yrs	Unknown	04.Negative	Not available
KOR0918	8	Female	TB	New case	Negative	Negative	NA	NA	NA	NA	NA	Not on treatment	Not available	NA	NA	NA	NA	3. Tribal & Hilly	02. 5-9 yrs	NA	04.Negative	Not available
KOR0942	10	Female	TB	New case	Negative	Negative	NA	NA	NA	NA	NA	Not on treatment	Not available	NA	NA	NA	NA	3. Tribal & Hilly	03. 10-14 yrs	NA	04.Negative	Not available
KOR1002	4	Female	TB	New case	Negative	Negative	NA	NA	NA	NA	NA	Not on treatment	Not available	NA	NA	NA	NA	3. Tribal & Hilly	01.Below 5	NA	04.Negative	Not available
KOR1017	14	Female	TB	New case	Negative	Negative	NA	NA	NA	NA	NA	Not on treatment	Not available	NA	NA	NA	NA	3. Tribal & Hilly	03. 10-14 yrs	NA	04.Negative	Not available
KOR1021	14	Female	TB	Previous TB	Negative	Negative	NA	NA	NA	NA	NA	Not on treatment	Not available	NA	NA	NA	NA	3. Tribal & Hilly	03. 10-14 yrs	NA	04.Negative	Not available
KOR1031	12	Male	TB	New case	Negative	Negative	NA	NA	NA	NA	NA	Not on treatment	Not available	NA	NA	NA	NA	3. Tribal & Hilly	03. 10-14 yrs	NA	04.Negative	Not available
KOR1034	8	Male	TB	New case	Negative	Negative	NA	NA	NA	NA	NA	Not on treatment	Not available	NA	NA	NA	NA	3. Tribal & Hilly	02. 5-9 yrs	NA	04.Negative	Not available
KOR1053	8	Male	TB	New case	Negative	Negative	NA	NA	NA	NA	NA	Not on treatment	Not available	NA	NA	NA	NA	3. Tribal & Hilly	02. 5-9 yrs	NA	04.Negative	Not available
KOR1054	10	Female	TB	New case	Negative	Negative	NA	NA	NA	NA	NA	Not on treatment	Not available	NA	NA	NA	NA	3. Tribal & Hilly	03. 10-14 yrs	NA	04.Negative	Not available
KOR1066	11	Female	TB	New case	Negative	Negative	NA	NA	NA	NA	NA	Not on treatment	Not available	NA	NA	NA	NA	3. Tribal & Hilly	03. 10-14 yrs	Unknown	04.Negative	Not available
KOR1080	8	Female	TB	New case	Negative	Negative	NA	NA	NA	NA	NA	Not on treatment	Not available	NA	NA	NA	NA	3. Tribal & Hilly	02. 5-9 yrs	NA	04.Negative	Not available
KOR1130	12	Male	TB	New case	Negative	Negative	NA	NA	NA	NA	NA	Not on treatment	Not available	NA	NA	NA	NA	3. Tribal & Hilly	03. 10-14 yrs	NA	04.Negative	Not available
KOR1198	4	Male	TB	New case	Negative	Positive	Rif Sensitive	NA	NA	NA	Yes	Not on treatment	Not available	NA	NA	NA	Parent TU	3. Tribal & Hilly	01.Below 5	NA	01.Rif Sensitiv	Not available
KOR1199	6	Female	TB	New case	Negative	Negative	NA	NA	NA	NA	NA	Not on treatment	Not available	NA	NA	NA	NA	3. Tribal & Hilly	02. 5-9 yrs	NA	04.Negative	Not available
KOR1202	12	Male	TB	New case	Negative	Negative	NA	NA	NA	NA	NA	Not on treatment	Not available	NA	NA	NA	NA	3. Tribal & Hilly	03. 10-14 yrs	NA	04.Negative	Not available
KOR1209	5	Male	TB	New case	Negative	Negative	NA	NA	NA	NA	NA	Not on treatment	Not available	NA	NA	NA	NA	3. Tribal & Hilly	02. 5-9 yrs	NA	04.Negative	Not available
KOR1228	12	Female	TB	New case	Negative	Negative	NA	NA	NA	NA	NA	Not on treatment	Not available	NA	NA	NA	NA	3. Tribal & Hilly	03. 10-14 yrs	NA	04.Negative	Not available
KOR1254	11	Female	TB	New case	Negative	Negative	NA	NA	NA	NA	NA	Not on treatment	Not available	NA	NA	NA	NA	3. Tribal & Hilly	03. 10-14 yrs	NA	04.Negative	Not available
KOR1258	7	Female	TB	New case	Negative	Negative	NA	NA	NA	NA	NA	Not on treatment	Not available	NA	NA	NA	NA	3. Tribal & Hilly	02. 5-9 yrs	NA	04.Negative	Not available
KOR1263	12	Female	TB	New case	Negative	Negative	NA	NA	NA	NA	NA	Not on treatment	Not available	NA	NA	NA	NA	3. Tribal & Hilly	03. 10-14 yrs	NA	04.Negative	Not available
KOR1295	13	Male	TB	New case	Negative	Negative	NA	NA	NA	NA	NA	Not on treatment	Not available	NA	NA	NA	NA	3. Tribal & Hilly	03. 10-14 yrs	NA	04.Negative	Not available
KOR1313	7	Male	TB	New case	Negative	Negative	NA	DOTS Cat. I	Newly Initiated	Completed	No	On treatment	RNTCP treatment	NA	NA	NA	Parent TU	3. Tribal & Hilly	02. 5-9 yrs	Negative	03.Clinically d	Treatment success
KOR1341	10	Female	TB	New case	Negative	Negative	NA	NA	NA	NA	NA	Not on treatment	Not available	NA	NA	NA	NA	3. Tribal & Hilly	03. 10-14 yrs	NA	04.Negative	Not available
KOR1361	12	Male	TB	New case	Negative	Negative	NA	NA	NA	NA	NA	Not on treatment	Not available	NA	NA	NA	NA	3. Tribal & Hilly	03. 10-14 yrs	NA	04.Negative	Not available
KOR1362	6	Male	TB	New case	Negative	Indeterminate	NA	NA	NA	NA	NA	Not on treatment	Not available	NA	NA	NA	NA	3. Tribal & Hilly	02. 5-9 yrs	NA	04.Negative	Not available
KOR1365	7	Male	TB	New case	Negative	Negative	NA	NA	NA	NA	NA	Not on treatment	Not available	NA	NA	NA	NA	3. Tribal & Hilly	02. 5-9 yrs	NA	04.Negative	Not available
KOR1385	6	Male	TB	New case	Negative	Negative	NA	DOTS Cat. I	Newly Initiated	Completed	No	On treatment	RNTCP treatment	NA	NA	NA	Parent TU	3. Tribal & Hilly	02. 5-9 yrs	Unknown	03.Clinically d	Treatment success
KOR1399	8	Male	TB	New case	Negative	Negative	NA	NA	NA	NA	NA	Not on treatment	Not available	NA	NA	NA	NA	3. Tribal & Hilly	02. 5-9 yrs	Unknown	04.Negative	Not available
KOR1428	9	Female	TB	New case	Negative	Negative	NA	NA	NA	NA	NA	Not on treatment	Not available	NA	NA	NA	NA	3. Tribal & Hilly	02. 5-9 yrs	Unknown	04.Negative	Not available
KOR1466	9	Female	TB	New case	Negative	Indeterminate	NA	NA	NA	NA	NA	Not on treatment	Not available	NA	NA	NA	NA	3. Tribal & Hilly	02. 5-9 yrs	Unknown	04.Negative	Not available
KOR1486	3	Female	TB	New case	Negative	Negative	NA	NA	NA	NA	NA	Not on treatment	Not available	NA	NA	NA	NA	3. Tribal & Hilly	01.Below 5	Unknown	04.Negative	Not available
KOR1492	12	Male	TB	New case	Positive	Positive	Rif Sensitive	DOTS Cat. I	Newly Initiated	Cured	No	On treatment	RNTCP treatment	NA	NA	NA	Other TU	3. Tribal & Hilly	03. 10-14 yrs	Unknown	01.Rif Sensitiv	Treatment success
KOR1514	12	Male	TB	New case	Negative	Negative	NA	NA	NA	NA	NA	Not on treatment	Not available	NA	NA	NA	NA	3. Tribal & Hilly	03. 10-14 yrs	Unknown	04.Negative	Not available
KOR1602	5	Female	TB	New case	Negative	Negative	NA	DOTS Cat. I	Newly Initiated	Completed	No	On treatment	RNTCP treatment	NA	NA	NA	Parent TU	3. Tribal & Hilly	02. 5-9 yrs	Unknown	03.Clinically d	Treatment success
KOR1603	7	Female	TB	New case	Negative	Negative	NA	NA	NA	NA	NA	Not on treatment	Not available	NA	NA	NA	NA	3. Tribal & Hilly	02. 5-9 yrs	Unknown	04.Negative	Not available
KOR1604	13	Female	TB	New case	Negative	Negative	NA	NA	NA	NA	NA	Not on treatment	Not available	NA	NA	NA	NA	3. Tribal & Hilly	03. 10-14 yrs	Unknown	04.Negative	Not available
KOR1612	13	Male	TB	New case	Positive	Positive	Rif Sensitive	DOTS Cat. I	Newly Initiated	Cured	No	On treatment	RNTCP treatment	NA	NA	NA	Parent TU	3. Tribal & Hilly	03. 10-14 yrs	Unknown	01.Rif Sensitiv	Treatment success
KOR1629	6	Male	TB	New case	Negative	Negative	NA	NA	NA	NA	NA	Not on treatment	Not available	NA	NA	NA	NA	3. Tribal & Hilly	02. 5-9 yrs	Unknown	04.Negative	Not available
KOR1640	5	Male	TB	New case	Negative	Negative	NA	DOTS Cat. I	Newly Initiated	Completed	No	On treatment	RNTCP treatment	NA	NA	NA	Parent TU	3. Tribal & Hilly	02. 5-9 yrs	Unknown	03.Clinically d	Treatment success
KOR1678	13	Male	TB	New case	Negative	Negative	NA	NA	NA	NA	NA	Not on treatment	Not available	NA	NA	NA	NA	3. Tribal & Hilly	03. 10-14 yrs	Unknown	04.Negative	Not available
KOR1684	14	Male	TB	New case	Negative	Negative	NA	NA	NA	NA	NA	Not on treatment	Not available	NA	NA	NA	NA	3. Tribal & Hilly	03. 10-14 yrs	Unknown	04.Negative	Not available
KOR1715	12	Female	TB	New case	Negative	Negative	NA	NA	NA	NA	NA	Not on treatment	Not available	NA	NA	NA	NA	3. Tribal & Hilly	03. 10-14 yrs	Unknown	04.Negative	Not available
KOR1745	12	Male	TB	New case	Negative	Negative	NA	NA	NA	NA	NA	Not on treatment	Not available	NA	NA	NA	NA	3. Tribal & Hilly	03. 10-14 yrs	Unknown	04.Negative	Not available
KOR1753	10	Male	TB	New case	Negative	Negative	NA	NA	NA	NA	NA	Not on treatment	Not available	NA	NA	NA	NA	3. Tribal & Hilly	03. 10-14 yrs	Unknown	04.Negative	Not available
KOR1763	4	Female	TB	New case	Negative	Negative	NA	NA	NA	NA	NA	Not on treatment	Not available	NA	NA	NA	NA	3. Tribal & Hilly	01.Below 5	Unknown	04.Negative	Not available
KOR1768	12	Female	TB	New case	Negative	Negative	NA	DOTS Cat. I	Newly Initiated	Completed	No	On treatment	RNTCP treatment	NA	NA	NA	Parent TU	3. Tribal & Hilly	03. 10-14 yrs	Unknown	03.Clinically d	Treatment success
KOR1773	10	Female	TB	New case	Positive	Positive	Rif Sensitive	NA	Newly Initiated	Cured	No	On treatment	Not available	NA	NA	NA	Parent TU	3. Tribal & Hilly	03. 10-14 yrs	Unknown	01.Rif Sensitiv	Treatment success
KOR1777	12	Female	TB	New case	Negative	Negative	NA	NA	NA	NA	NA	Not on treatment	Not available	NA	NA	NA	NA	3. Tribal & Hilly	03. 10-14 yrs	Unknown	04.Negative	Not available
KOR1781	14	Female	TB	New case	Negative	Negative	NA	NA	NA	NA	NA	Not on treatment	Not available	NA	NA	NA	NA	3. Tribal & Hilly	03. 10-14 yrs	Unknown	04.Negative	Not available
KOR1810	7	Male	TB	New case	Positive	Positive	Rif Sensitive	DOTS Cat. I	Newly Initiated	Cured	No	On treatment	RNTCP treatment	NA	NA	NA	Other TU	3. Tribal & Hilly	02. 5-9 yrs	Unknown	01.Rif Sensitiv	Treatment success
KOR1834	14	Male	TB	New case	Positive	Positive	Rif Sensitive	DOTS Cat. I	Newly Initiated	Cured	No	On treatment	RNTCP treatment	NA	NA	NA	Other TU	3. Tribal & Hilly	03. 10-14 yrs	Unknown	01.Rif Sensitiv	Treatment success
KOR1857	14	Female	TB	New case	Negative	Negative	NA	NA	NA	NA	NA	Not on treatment	Not available	NA	NA	NA	NA	3. Tribal & Hilly	03. 10-14 yrs	Unknown	04.Negative	Not available
KOR1862	10	Male	TB	New case	Negative	Negative	NA	NA	NA	NA	NA	Not on treatment	Not available	NA	NA	NA	NA	3. Tribal & Hilly	03. 10-14 yrs	Unknown	04.Negative	Not available
KOR1867	10	Male	TB	New case	Negative	Negative	NA	DOTS Cat. I	Newly Initiated	Defaulted	No	On treatment	RNTCP treatment	NA	NA	NA	Parent TU	3. Tribal & Hilly	03. 10-14 yrs	Unknown	03.Clinically d	Default
KOR1886	10	Female	TB	New case	Negative	Negative	NA	NA	NA	NA	NA	Not on treatment	Not available	NA	NA	NA	NA	3. Tribal & Hilly	03. 10-14 yrs	Unknown	04.Negative	Not available
KOR1911	13	Female	TB	New case	Negative	Negative	NA	NA	NA	NA	NA	Not on treatment	Not available	NA	NA	NA	NA	3. Tribal & Hilly	03. 10-14 yrs	Unknown	04.Negative	Not available
KOR1929	10	Female	TB	New case	Negative	Positive	Rif Sensitive	DOTS Cat. I	Newly Initiated	Passed away	No	On treatment	RNTCP treatment	NA	NA	NA	Other TU	3. Tribal & Hilly	03. 10-14 yrs	Unknown	01.Rif Sensitiv	Death
KOR1939	12	Female	TB	New case	Positive	Positive	Rif Sensitive	NA	NA	Cured	No	On treatment	Not available	NA	NA	NA	Other TU	3. Tribal & Hilly	03. 10-14 yrs	Unknown	01.Rif Sensitiv	Treatment success
KOR1947	8	Male	TB	New case	Negative	Negative	NA	DOTS Cat. I	Newly Initiated	NA	No	On treatment	RNTCP treatment	NA	NA	NA	Parent TU	3. Tribal & Hilly	02. 5-9 yrs	Unknown	03.Clinically d	Not available
KOR1949	8	Male	TB	New case	Negative	Negative	NA	NA	NA	NA	NA	Not on treatment	Not available	NA	NA	NA	NA	3. Tribal & Hilly	02. 5-9 yrs	Unknown	04.Negative	Not available
KOR1987	7	Male	TB	New case	Negative	Negative	NA	DOTS Cat. I	Newly Initiated	Completed	No	On treatment	RNTCP treatment	NA	NA	NA	Parent TU	3. Tribal & Hilly	02. 5-9 yrs	Unknown	03.Clinically d	Treatment success
KOR1995	3	Male	TB	New case	Negative	Negative	NA	NA	NA	NA	NA	Not on treatment	Not available	NA	NA	NA	NA	3. Tribal & Hilly	01.Below 5	Unknown	04.Negative	Not available
KOR2003	6	Female	TB	New case	Negative	Negative	NA	NA	NA	NA	NA	Not on treatment	Not available	NA	NA	NA	NA	3. Tribal & Hilly	02. 5-9 yrs	Unknown	04.Negative	Not available
KOR2023	7	Female	TB	New case	Negative	Negative	NA	NA	NA	NA	NA	Not on treatment	Not available	NA	NA	NA	NA	3. Tribal & Hilly	02. 5-9 yrs	Unknown	04.Negative	Not available
KOR2032	10	Female	TB	New case	Negative	Negative	NA	NA	NA	NA	NA	Not on treatment	Not available	NA	NA	NA	NA	3. Tribal & Hilly	03. 10-14 yrs	Unknown	04.Negative	Not available
KOR2064	6	Male	TB	New case	Negative	Negative	NA	NA	NA	NA	NA	Not on treatment	Not available	NA	NA	NA	NA	3. Tribal & Hilly	02. 5-9 yrs	Unknown	04.Negative	Not available
KOR2112	7	Female	TB	New case	Negative	Positive	Rif Sensitive	DOTS Cat. I	Newly Initiated	Completed	No	On treatment	RNTCP treatment	NA	NA	NA	Other TU	3. Tribal & Hilly	02. 5-9 yrs	Unknown	01.Rif Sensitiv	Treatment success
KOR2142	12	Male	TB	New case	Negative	Negative	NA	NA	NA	NA	NA	Not on treatment	Not available	NA	NA	NA	NA	3. Tribal & Hilly	03. 10-14 yrs	Unknown	04.Negative	Not available
KOR2166	10	Male	TB	New case	Negative	Negative	NA	NA	NA	NA	NA	Not on treatment	Not available	NA	NA	NA	NA	3. Tribal & Hilly	03. 10-14 yrs	Unknown	04.Negative	Not available
KOR2177	11	Female	TB	New case	Negative	Negative	NA	NA	NA	NA	NA	Not on treatment	Not available	NA	NA	NA	NA	3. Tribal & Hilly	03. 10-14 yrs	Unknown	04.Negative	Not available
KOR2189	3	Male	TB	New case	Negative	Negative	NA	NA	NA	NA	NA	Not on treatment	Not available	NA	NA	NA	NA	3. Tribal & Hilly	01.Below 5	Unknown	04.Negative	Not available
KOR2196	5	Male	TB	New case	Negative	Negative	NA	NA	NA	NA	NA	Not on treatment	Not available	NA	NA	NA	NA	3. Tribal & Hilly	02. 5-9 yrs	Unknown	04.Negative	Not available
KOR2243	8	Male	TB	New case	Negative	Positive	Rif Sensitive	DOTS Cat. I	Newly Initiated	Completed	No	On treatment	RNTCP treatment	NA	NA	NA	Other TU	3. Tribal & Hilly	02. 5-9 yrs	Unknown	01.Rif Sensitiv	Treatment success
KOR2262	9	Male	TB	New case	Negative	Negative	NA	NA	NA	NA	NA	Not on treatment	Not available	NA	NA	NA	NA	3. Tribal & Hilly	02. 5-9 yrs	Unknown	04.Negative	Not available
KOR2284	6	Male	TB	New case	Negative	Negative	NA	NA	NA	NA	NA	Not on treatment	Not available	NA	NA	NA	NA	3. Tribal & Hilly	02. 5-9 yrs	Unknown	04.Negative	Not available
KOR2306	11	Male	TB	New case	Negative	Negative	NA	NA	NA	NA	NA	Not on treatment	Not available	NA	NA	NA	NA	3. Tribal & Hilly	03. 10-14 yrs	Unknown	04.Negative	Not available
KOR2322	8	Female	TB	New case	Negative	Negative	NA	NA	NA	NA	NA	Not on treatment	Not available	NA	NA	NA	NA	3. Tribal & Hilly	02. 5-9 yrs	Unknown	04.Negative	Not available
KOR2333	8	Male	TB	New case	Negative	Negative	NA	NA	NA	NA	NA	Not on treatment	Not available	NA	NA	NA	NA	3. Tribal & Hilly	02. 5-9 yrs	Unknown	04.Negative	Not available
KOR2353	9	Female	TB	New case	Negative	Negative	NA	NA	NA	NA	NA	Not on treatment	Not available	NA	NA	NA	NA	3. Tribal & Hilly	02. 5-9 yrs	Unknown	04.Negative	Not available
KOR2354	10	Female	TB	New case	Negative	Negative	NA	NA	NA	NA	NA	Not on treatment	Not available	NA	NA	NA	NA	3. Tribal & Hilly	03. 10-14 yrs	Unknown	04.Negative	Not available
KOR2355	13	Female	TB	New case	Negative	Negative	NA	NA	NA	NA	NA	Not on treatment	Not available	NA	NA	NA	NA	3. Tribal & Hilly	03. 10-14 yrs	Unknown	04.Negative	Not available
KOR2358	10	Male	TB	New case	Negative	Negative	NA	NA	NA	NA	NA	Not on treatment	Not available	NA	NA	NA	NA	3. Tribal & Hilly	03. 10-14 yrs	Unknown	04.Negative	Not available
KOR2376	12	Female	TB	New case	Negative	Negative	NA	NA	NA	NA	NA	Not on treatment	Not available	NA	NA	NA	NA	3. Tribal & Hilly	03. 10-14 yrs	Unknown	04.Negative	Not available
KOR2421	10	Male	TB	New case	Negative	Negative	NA	NA	NA	NA	NA	Not on treatment	Not available	NA	NA	NA	NA	3. Tribal & Hilly	03. 10-14 yrs	Unknown	04.Negative	Not available
KOR2433	8	Male	TB	New case	Negative	Negative	NA	NA	NA	NA	NA	Not on treatment	Not available	NA	NA	NA	NA	3. Tribal & Hilly	02. 5-9 yrs	Unknown	04.Negative	Not available
KOR2476	10	Male	TB	New case	Negative	Negative	NA	NA	NA	NA	NA	Not on treatment	Not available	NA	NA	NA	NA	3. Tribal & Hilly	03. 10-14 yrs	Unknown	04.Negative	Not available
KOR2477	13	Female	TB	New case	Negative	Negative	NA	NA	NA	NA	NA	Not on treatment	Not available	NA	NA	NA	NA	3. Tribal & Hilly	03. 10-14 yrs	Unknown	04.Negative	Not available
KOR2488	5	Male	TB	New case	Negative	Negative	NA	NA	NA	NA	NA	Not on treatment	Not available	NA	NA	NA	NA	3. Tribal & Hilly	02. 5-9 yrs	Unknown	04.Negative	Not available
KOR2493	9	Female	TB	New case	Negative	Negative	NA	NA	NA	NA	NA	Not on treatment	Not available	NA	NA	NA	NA	3. Tribal & Hilly	02. 5-9 yrs	Unknown	04.Negative	Not available
KOR2494	6	Female	TB	New case	Positive	Positive	Rif Sensitive	DOTS Cat. I	Newly Initiated	Cured	No	On treatment	RNTCP treatment	NA	NA	NA	Other TU	3. Tribal & Hilly	02. 5-9 yrs	Unknown	01.Rif Sensitiv	Treatment success
KOR2514	12	Male	TB	New case	Negative	Negative	NA	NA	NA	NA	NA	Not on treatment	Not available	NA	NA	NA	NA	3. Tribal & Hilly	03. 10-14 yrs	Unknown	04.Negative	Not available
KOR2535	14	Female	TB	New case	Negative	Negative	NA	NA	NA	NA	NA	Not on treatment	Not available	NA	NA	NA	NA	3. Tribal & Hilly	03. 10-14 yrs	Unknown	04.Negative	Not available
KOR2565	10	Male	TB	New case	Negative	NA	NA	NA	NA	NA	NA	Not on treatment	Not available	NA	NA	NA	NA	3. Tribal & Hilly	03. 10-14 yrs	Unknown	04.Negative	Not available
KOR2566	13	Male	TB	New case	Negative	NA	NA	NA	NA	NA	NA	Not on treatment	Not available	NA	NA	NA	NA	3. Tribal & Hilly	03. 10-14 yrs	Unknown	04.Negative	Not available
KOR2626	10	Male	TB	New case	Negative	Negative	NA	NA	NA	NA	NA	Not on treatment	Not available	NA	NA	NA	NA	3. Tribal & Hilly	03. 10-14 yrs	Unknown	04.Negative	Not available
KOR2645	8	Male	TB	New case	Negative	NA	NA	NA	NA	NA	NA	Not on treatment	Not available	NA	NA	NA	NA	3. Tribal & Hilly	02. 5-9 yrs	Unknown	04.Negative	Not available
KOR2650	9	Female	TB	New case	Negative	NA	NA	NA	NA	NA	NA	Not on treatment	Not available	NA	NA	NA	NA	3. Tribal & Hilly	02. 5-9 yrs	Unknown	04.Negative	Not available
KOR2655	9	Male	TB	New case	Negative	NA	NA	NA	NA	NA	NA	Not on treatment	Not available	NA	NA	NA	NA	3. Tribal & Hilly	02. 5-9 yrs	Unknown	04.Negative	Not available
KOR2666	7	Male	TB	New case	Negative	NA	NA	NA	NA	NA	NA	Not on treatment	Not available	NA	NA	NA	NA	3. Tribal & Hilly	02. 5-9 yrs	Unknown	04.Negative	Not available
KOR2673	10	Male	TB	New case	Negative	NA	NA	NA	NA	NA	NA	Not on treatment	Not available	NA	NA	NA	NA	3. Tribal & Hilly	03. 10-14 yrs	Unknown	04.Negative	Not available
KOR2679	6	Female	TB	New case	Negative	NA	NA	NA	NA	NA	NA	Not on treatment	Not available	NA	NA	NA	NA	3. Tribal & Hilly	02. 5-9 yrs	Unknown	04.Negative	Not available
KOR2707	9	Male	TB	New case	Negative	Negative	NA	NA	NA	NA	NA	Not on treatment	Not available	NA	NA	NA	NA	3. Tribal & Hilly	02. 5-9 yrs	Unknown	04.Negative	Not available
KOR2728	14	Male	TB	New case	Negative	Negative	NA	NA	NA	NA	NA	Not on treatment	Not available	NA	NA	NA	NA	3. Tribal & Hilly	03. 10-14 yrs	Unknown	04.Negative	Not available
KOR2763	13	Female	TB	Previous TB	Negative	Negative	NA	NA	NA	NA	NA	Not on treatment	Not available	NA	NA	NA	NA	3. Tribal & Hilly	03. 10-14 yrs	Unknown	04.Negative	Not available
KOR2819	6	Female	TB	New case	Negative	Negative	NA	NA	NA	NA	NA	Not on treatment	Not available	NA	NA	NA	NA	3. Tribal & Hilly	02. 5-9 yrs	Unknown	04.Negative	Not available
KOR2821	8	Female	TB	New case	Negative	Negative	NA	NA	NA	NA	NA	Not on treatment	Not available	NA	NA	NA	NA	3. Tribal & Hilly	02. 5-9 yrs	Unknown	04.Negative	Not available
KOR2826	14	Female	TB	New case	Negative	Negative	NA	DOTS Cat. I	Newly Initiated	NA	No	On treatment	RNTCP treatment	NA	NA	NA	Parent TU	3. Tribal & Hilly	03. 10-14 yrs	Unknown	03.Clinically d	Not available
KOR2835	10	Male	TB	New case	Negative	Negative	NA	NA	NA	NA	NA	Not on treatment	Not available	NA	NA	NA	NA	3. Tribal & Hilly	03. 10-14 yrs	Unknown	04.Negative	Not available
KOR2891	11	Female	TB	New case	Positive	Positive	Rif Sensitive	NA	NA	NA	Yes	Not on treatment	Not available	NA	NA	NA	Other TU	3. Tribal & Hilly	03. 10-14 yrs	Unknown	01.Rif Sensitiv	Not available
KOR2922	10	Male	TB	New case	Negative	Negative	NA	NA	NA	NA	NA	Not on treatment	Not available	NA	NA	NA	NA	3. Tribal & Hilly	03. 10-14 yrs	Unknown	04.Negative	Not available
KOR2952	12	Male	TB	New case	Negative	Negative	NA	NA	NA	NA	NA	Not on treatment	Not available	NA	NA	NA	NA	3. Tribal & Hilly	03. 10-14 yrs	Unknown	04.Negative	Not available
KOR2973	3	Male	TB	New case	Negative	Negative	NA	NA	NA	NA	NA	Not on treatment	Not available	NA	NA	NA	NA	3. Tribal & Hilly	01.Below 5	Unknown	04.Negative	Not available
KOR2985	12	Female	TB	New case	Negative	Negative	NA	NA	NA	NA	NA	Not on treatment	Not available	NA	NA	NA	NA	3. Tribal & Hilly	03. 10-14 yrs	Unknown	04.Negative	Not available
KOR3002	12	Male	TB	New case	Positive	Positive	Rif Sensitive	DOTS Cat. I	Newly Initiated	Cured	No	On treatment	RNTCP treatment	NA	NA	NA	Other TU	3. Tribal & Hilly	03. 10-14 yrs	Unknown	01.Rif Sensitiv	Treatment success
kor3016	5	Male	TB	New case	Negative	Negative	NA	NA	NA	NA	NA	Not on treatment	Not available	NA	NA	NA	NA	3. Tribal & Hilly	02. 5-9 yrs	Unknown	04.Negative	Not available
KOR3017	6	Male	TB	New case	Negative	Negative	NA	NA	NA	NA	NA	Not on treatment	Not available	NA	NA	NA	NA	3. Tribal & Hilly	02. 5-9 yrs	Unknown	04.Negative	Not available
KOR3026	13	Male	TB	New case	Negative	Negative	NA	NA	NA	NA	NA	Not on treatment	Not available	NA	NA	NA	NA	3. Tribal & Hilly	03. 10-14 yrs	Unknown	04.Negative	Not available
KOR3046	8	Male	TB	Previous TB	Negative	Negative	NA	NA	NA	NA	NA	Not on treatment	Not available	NA	NA	NA	NA	3. Tribal & Hilly	02. 5-9 yrs	Unknown	04.Negative	Not available
KOR3049	13	Male	TB	New case	Negative	Negative	NA	NA	NA	NA	NA	Not on treatment	Not available	NA	NA	NA	NA	3. Tribal & Hilly	03. 10-14 yrs	Unknown	04.Negative	Not available
KOR3109	12	Male	TB	New case	Negative	Negative	NA	NA	NA	NA	NA	Not on treatment	Not available	NA	NA	NA	NA	3. Tribal & Hilly	03. 10-14 yrs	Unknown	04.Negative	Not available
KOR3118	8	Male	TB	New case	Negative	Negative	NA	NA	NA	NA	NA	Not on treatment	Not available	NA	NA	NA	NA	3. Tribal & Hilly	02. 5-9 yrs	Unknown	04.Negative	Not available
KOR3151	5	Male	TB	New case	Positive	Positive	Rif Sensitive	DOTS Cat. I	Newly Initiated	Completed	No	On treatment	RNTCP treatment	NA	NA	NA	Other TU	3. Tribal & Hilly	02. 5-9 yrs	Unknown	01.Rif Sensitiv	Treatment success
KOR3176	13	Male	TB	New case	Negative	Negative	NA	NA	NA	NA	NA	Not on treatment	Not available	NA	NA	NA	NA	3. Tribal & Hilly	03. 10-14 yrs	Unknown	04.Negative	Not available
KOR3180	11	Male	TB	New case	Negative	Negative	NA	NA	NA	NA	NA	Not on treatment	Not available	NA	NA	NA	NA	3. Tribal & Hilly	03. 10-14 yrs	Unknown	04.Negative	Not available
KOR3219	7	Male	TB	New case	Negative	Positive	Rif Sensitive	NA	NA	NA	NA	Not on treatment	Not available	NA	NA	NA	NA	3. Tribal & Hilly	02. 5-9 yrs	Unknown	01.Rif Sensitiv	Not available
KOR3241	3	Female	TB	New case	Negative	Negative	NA	NA	NA	NA	NA	Not on treatment	Not available	NA	NA	NA	NA	3. Tribal & Hilly	01.Below 5	Unknown	04.Negative	Not available
KOR3243	14	Female	TB	New case	Negative	Negative	NA	NA	NA	NA	NA	Not on treatment	Not available	NA	NA	NA	NA	3. Tribal & Hilly	03. 10-14 yrs	Unknown	04.Negative	Not available
KOR3263	11	Female	TB	New case	Negative	Negative	NA	NA	NA	NA	NA	Not on treatment	Not available	NA	NA	NA	NA	3. Tribal & Hilly	03. 10-14 yrs	Unknown	04.Negative	Not available
KOR3296	7	Female	TB	New case	Negative	Negative	NA	NA	NA	NA	NA	Not on treatment	Not available	NA	NA	NA	NA	3. Tribal & Hilly	02. 5-9 yrs	Unknown	04.Negative	Not available
KOR3301	9	Male	TB	New case	Negative	Negative	NA	NA	NA	NA	NA	Not on treatment	Not available	NA	NA	NA	NA	3. Tribal & Hilly	02. 5-9 yrs	Unknown	04.Negative	Not available
KOR3312	13	Female	TB	New case	Negative	Negative	NA	NA	NA	NA	NA	Not on treatment	Not available	NA	NA	NA	NA	3. Tribal & Hilly	03. 10-14 yrs	Unknown	04.Negative	Not available
KOR3326	10	Female	TB	Previous TB	Negative	Negative	NA	NA	NA	NA	NA	Not on treatment	Not available	NA	NA	NA	NA	3. Tribal & Hilly	03. 10-14 yrs	Unknown	04.Negative	Not available
KOR3332	6	Male	TB	New case	Negative	Negative	NA	NA	NA	NA	NA	Not on treatment	Not available	NA	NA	NA	NA	3. Tribal & Hilly	02. 5-9 yrs	Unknown	04.Negative	Not available
KOR3353	6	Female	TB	New case	Negative	Negative	NA	NA	NA	NA	NA	Not on treatment	Not available	NA	NA	NA	NA	3. Tribal & Hilly	02. 5-9 yrs	Unknown	04.Negative	Not available
KOR3367	7	Female	TB	New case	Negative	Negative	NA	NA	NA	NA	NA	Not on treatment	Not available	NA	NA	NA	NA	3. Tribal & Hilly	02. 5-9 yrs	Unknown	04.Negative	Not available
KOR3370	14	Male	TB	New case	Positive	Positive	Rif Sensitive	DOTS Cat. I	Newly Initiated	NA	No	On treatment	RNTCP treatment	NA	NA	NA	Other TU	3. Tribal & Hilly	03. 10-14 yrs	Unknown	01.Rif Sensitiv	Not available
KOR3378	13	Female	TB	New case	Negative	Negative	NA	NA	NA	NA	NA	Not on treatment	Not available	NA	NA	NA	NA	3. Tribal & Hilly	03. 10-14 yrs	Unknown	04.Negative	Not available
KOR3404	9	Male	TB	New case	Negative	Negative	NA	NA	NA	NA	NA	Not on treatment	Not available	NA	NA	NA	NA	3. Tribal & Hilly	02. 5-9 yrs	Unknown	04.Negative	Not available
KOR3414	10	Female	TB	New case	Negative	Negative	NA	NA	NA	NA	NA	Not on treatment	Not available	NA	NA	NA	NA	3. Tribal & Hilly	03. 10-14 yrs	Unknown	04.Negative	Not available
KOR3464	13	Female	TB	New case	Negative	Negative	NA	NA	NA	NA	NA	Not on treatment	Not available	NA	NA	NA	NA	3. Tribal & Hilly	03. 10-14 yrs	Unknown	04.Negative	Not available
KOR3524	14	Female	TB	New case	Negative	Negative	NA	NA	NA	NA	NA	Not on treatment	Not available	NA	NA	NA	NA	3. Tribal & Hilly	03. 10-14 yrs	Unknown	04.Negative	Not available
KOR3556	4	Male	TB	New case	Negative	Negative	NA	NA	NA	NA	NA	Not on treatment	Not available	NA	NA	NA	NA	3. Tribal & Hilly	01.Below 5	Positive	04.Negative	Not available
KOR3596	12	Male	TB	New case	Negative	Positive	Rif Sensitive	DOTS Cat. I	Newly Initiated	NA	No	On treatment	RNTCP treatment	NA	NA	NA	Other TU	3. Tribal & Hilly	03. 10-14 yrs	Unknown	01.Rif Sensitiv	Not available
KOR3626	9	Male	TB	New case	Negative	Negative	NA	NA	NA	NA	NA	Not on treatment	Not available	NA	NA	NA	NA	3. Tribal & Hilly	02. 5-9 yrs	Unknown	04.Negative	Not available
KOR3629	10	Female	TB	New case	Negative	Negative	NA	NA	NA	NA	NA	Not on treatment	Not available	NA	NA	NA	NA	3. Tribal & Hilly	03. 10-14 yrs	Unknown	04.Negative	Not available
KOR3639	7	Male	TB	New case	Negative	Negative	NA	NA	NA	NA	NA	Not on treatment	Not available	NA	NA	NA	NA	3. Tribal & Hilly	02. 5-9 yrs	Unknown	04.Negative	Not available
KOR3654	13	Male	TB	Previous TB	Negative	Negative	NA	NA	NA	NA	NA	Not on treatment	Not available	NA	NA	NA	NA	3. Tribal & Hilly	03. 10-14 yrs	Unknown	04.Negative	Not available
KOR3706	13	Male	TB	New case	Negative	Negative	NA	NA	NA	NA	NA	Not on treatment	Not available	NA	NA	NA	NA	3. Tribal & Hilly	03. 10-14 yrs	Unknown	04.Negative	Not available
KOR3728	2	Male	TB	Previous TB	Negative	Negative	NA	NA	NA	NA	NA	Not on treatment	Not available	NA	NA	NA	NA	3. Tribal & Hilly	01.Below 5	Unknown	04.Negative	Not available
KOR3736	3	Male	TB	New case	Negative	Negative	NA	NA	NA	NA	NA	Not on treatment	Not available	NA	NA	NA	NA	3. Tribal & Hilly	01.Below 5	Unknown	04.Negative	Not available
KOR3761	11	Male	TB	New case	Negative	Negative	NA	NA	NA	NA	NA	Not on treatment	Not available	NA	NA	NA	NA	3. Tribal & Hilly	03. 10-14 yrs	Unknown	04.Negative	Not available
KOR3794	11	Male	TB	New case	Negative	Negative	NA	NA	NA	NA	NA	Not on treatment	Not available	NA	NA	NA	NA	3. Tribal & Hilly	03. 10-14 yrs	Unknown	04.Negative	Not available
KOR3796	11	Male	TB	New case	Negative	Negative	NA	NA	NA	NA	NA	Not on treatment	Not available	NA	NA	NA	NA	3. Tribal & Hilly	03. 10-14 yrs	Unknown	04.Negative	Not available
KOR3818	10	Male	TB	New case	Negative	Negative	NA	NA	NA	NA	NA	Not on treatment	Not available	NA	NA	NA	NA	3. Tribal & Hilly	03. 10-14 yrs	Unknown	04.Negative	Not available
KOR3824	12	Male	TB	New case	Negative	Negative	NA	NA	NA	NA	NA	Not on treatment	Not available	NA	NA	NA	NA	3. Tribal & Hilly	03. 10-14 yrs	Unknown	04.Negative	Not available
KOR3827	9	Male	TB	New case	Negative	Negative	NA	NA	NA	NA	NA	Not on treatment	Not available	NA	NA	NA	NA	3. Tribal & Hilly	02. 5-9 yrs	Unknown	04.Negative	Not available
KOR3843	13	Female	TB	New case	Negative	Negative	NA	NA	NA	NA	NA	Not on treatment	Not available	NA	NA	NA	NA	3. Tribal & Hilly	03. 10-14 yrs	Unknown	04.Negative	Not available
KOR3860	11	Female	TB	New case	Negative	Negative	NA	NA	NA	NA	NA	Not on treatment	Not available	NA	NA	NA	NA	3. Tribal & Hilly	03. 10-14 yrs	Unknown	04.Negative	Not available
KOR3889	12	Male	TB	New case	Negative	Negative	NA	NA	NA	NA	NA	Not on treatment	Not available	NA	NA	NA	NA	3. Tribal & Hilly	03. 10-14 yrs	Positive	04.Negative	Not available
KOR4108	6	Female	TB	New case	Negative	Negative	NA	NA	NA	NA	NA	Not on treatment	Not available	NA	NA	NA	NA	3. Tribal & Hilly	02. 5-9 yrs	Unknown	04.Negative	Not available
KOR4117	8	Male	TB	New case	Negative	Negative	NA	NA	NA	NA	NA	Not on treatment	Not available	NA	NA	NA	NA	3. Tribal & Hilly	02. 5-9 yrs	Unknown	04.Negative	Not available
KOR4183	5	Male	TB	New case	Negative	Negative	NA	NA	NA	NA	NA	Not on treatment	Not available	NA	NA	NA	NA	3. Tribal & Hilly	02. 5-9 yrs	Unknown	04.Negative	Not available
KOR4243	10	Male	TB	New case	Negative	Negative	NA	NA	NA	NA	NA	Not on treatment	Not available	NA	NA	NA	NA	3. Tribal & Hilly	03. 10-14 yrs	Unknown	04.Negative	Not available
KOR4391	13	Male	TB	New case	Positive	Positive	Rif Sensitive	DOTS Cat. I	Newly Initiated	NA	No	On treatment	RNTCP treatment	NA	NA	NA	Other TU	3. Tribal & Hilly	03. 10-14 yrs	Unknown	01.Rif Sensitiv	Not available
KOR4392	9	Male	TB	New case	Negative	Negative	NA	NA	NA	NA	NA	Not on treatment	Not available	NA	NA	NA	NA	3. Tribal & Hilly	02. 5-9 yrs	Positive	04.Negative	Not available
KOR4399	9	Male	TB	New case	Negative	Negative	NA	NA	NA	NA	NA	Not on treatment	Not available	NA	NA	NA	NA	3. Tribal & Hilly	02. 5-9 yrs	Unknown	04.Negative	Not available
kor4400	12	Male	TB	New case	Negative	Negative	NA	NA	NA	NA	NA	Not on treatment	Not available	NA	NA	NA	NA	3. Tribal & Hilly	03. 10-14 yrs	Unknown	04.Negative	Not available
KOR4448	14	Male	TB	New case	Negative	Negative	NA	NA	NA	NA	NA	Not on treatment	Not available	NA	NA	NA	NA	3. Tribal & Hilly	03. 10-14 yrs	Unknown	04.Negative	Not available
KOR4459	10	Female	TB	New case	Negative	Positive	Rif Sensitive	DOTS Cat. I	Newly Initiated	NA	No	On treatment	RNTCP treatment	NA	NA	NA	Other TU	3. Tribal & Hilly	03. 10-14 yrs	Unknown	01.Rif Sensitiv	Not available
KOR4478	8	Male	TB	New case	Negative	Negative	NA	NA	NA	NA	NA	Not on treatment	Not available	NA	NA	NA	NA	3. Tribal & Hilly	02. 5-9 yrs	Unknown	04.Negative	Not available
KOR4505	14	Female	TB	New case	Negative	Negative	NA	NA	NA	NA	NA	Not on treatment	Not available	NA	NA	NA	NA	3. Tribal & Hilly	03. 10-14 yrs	Unknown	04.Negative	Not available
KOR4507	12	Female	TB	New case	Negative	Negative	NA	NA	NA	NA	NA	Not on treatment	Not available	NA	NA	NA	NA	3. Tribal & Hilly	03. 10-14 yrs	Unknown	04.Negative	Not available
KOR4536	13	Male	TB	New case	Negative	Negative	NA	NA	NA	NA	NA	Not on treatment	Not available	NA	NA	NA	NA	3. Tribal & Hilly	03. 10-14 yrs	Unknown	04.Negative	Not available
KOR4541	13	Male	TB	New case	Negative	Negative	NA	NA	NA	NA	NA	Not on treatment	Not available	NA	NA	NA	NA	3. Tribal & Hilly	03. 10-14 yrs	Unknown	04.Negative	Not available
KOR4576	13	Male	TB	New case	Negative	Negative	NA	NA	NA	NA	NA	Not on treatment	Not available	NA	NA	NA	NA	3. Tribal & Hilly	03. 10-14 yrs	NA	04.Negative	Not available
KOR4593	12	Male	TB	New case	Negative	Negative	NA	NA	NA	NA	NA	Not on treatment	Not available	NA	NA	NA	NA	3. Tribal & Hilly	03. 10-14 yrs	NA	04.Negative	Not available
KOR4603	7	Male	TB	New case	Negative	Negative	NA	NA	NA	NA	NA	Not on treatment	Not available	NA	NA	NA	NA	3. Tribal & Hilly	02. 5-9 yrs	Unknown	04.Negative	Not available
KOR4606	13	Female	TB	New case	Negative	Negative	NA	NA	NA	NA	NA	Not on treatment	Not available	NA	NA	NA	NA	3. Tribal & Hilly	03. 10-14 yrs	Unknown	04.Negative	Not available
KOR4610	8	Male	TB	New case	Negative	Negative	NA	NA	NA	NA	NA	Not on treatment	Not available	NA	NA	NA	NA	3. Tribal & Hilly	02. 5-9 yrs	Unknown	04.Negative	Not available
KOR4641	12	Male	TB	New case	Positive	Positive	Rif Sensitive	DOTS Cat. I	Newly Initiated	NA	No	On treatment	RNTCP treatment	NA	NA	NA	Other TU	3. Tribal & Hilly	03. 10-14 yrs	Unknown	01.Rif Sensitiv	Not available
KOR4653	6	Female	TB	New case	Negative	Positive	Rif Sensitive	DOTS Cat. I	Newly Initiated	NA	No	On treatment	RNTCP treatment	NA	NA	NA	Parent TU	3. Tribal & Hilly	02. 5-9 yrs	Unknown	01.Rif Sensitiv	Not available
KOR4688	12	Female	TB	New case	Negative	Negative	NA	NA	NA	NA	NA	Not on treatment	Not available	NA	NA	NA	NA	3. Tribal & Hilly	03. 10-14 yrs	Unknown	04.Negative	Not available
KOR5065	14	Male	TB	New case	Negative	Negative	NA	NA	NA	NA	NA	Not on treatment	Not available	NA	NA	NA	NA	3. Tribal & Hilly	03. 10-14 yrs	Unknown	04.Negative	Not available
KOR5099	14	Female	TB	New case	Negative	Negative	NA	NA	NA	NA	NA	Not on treatment	Not available	NA	NA	NA	NA	3. Tribal & Hilly	03. 10-14 yrs	Unknown	04.Negative	Not available
KOR6019	8	Male	TB	New case	Negative	Negative	NA	NA	NA	NA	NA	Not on treatment	Not available	NA	NA	NA	NA	3. Tribal & Hilly	02. 5-9 yrs	Unknown	04.Negative	Not available
KOR6026	8	Female	TB	New case	Negative	Negative	NA	NA	NA	NA	NA	Not on treatment	Not available	NA	NA	NA	NA	3. Tribal & Hilly	02. 5-9 yrs	Unknown	04.Negative	Not available
KOR6058	10	Female	TB	New case	Positive	Positive	Rif Sensitive	DOTS Cat. I	Newly Initiated	Cured	No	On treatment	RNTCP treatment	NA	NA	NA	Other TU	3. Tribal & Hilly	03. 10-14 yrs	Unknown	01.Rif Sensitiv	Treatment success
KOR6065	12	Male	TB	New case	Negative	Negative	NA	NA	NA	NA	NA	Not on treatment	Not available	NA	NA	NA	NA	3. Tribal & Hilly	03. 10-14 yrs	Unknown	04.Negative	Not available
KOR6072	7	Female	TB	New case	Negative	Positive	Rif Sensitive	DOTS Cat. I	Newly Initiated	NA	NA	On treatment	RNTCP treatment	NA	NA	NA	NA	3. Tribal & Hilly	02. 5-9 yrs	Unknown	01.Rif Sensitiv	Not available
KOR6073	11	Male	TB	New case	Negative	Negative	NA	NA	NA	NA	NA	Not on treatment	Not available	NA	NA	NA	NA	3. Tribal & Hilly	03. 10-14 yrs	Unknown	04.Negative	Not available
KOR6091	3	Male	TB	New case	Negative	Negative	NA	NA	NA	NA	NA	Not on treatment	Not available	NA	NA	NA	NA	3. Tribal & Hilly	01.Below 5	Unknown	04.Negative	Not available
KOR7015	6	Female	TB	New case	Negative	Negative	NA	NA	NA	NA	NA	Not on treatment	Not available	NA	NA	NA	NA	3. Tribal & Hilly	02. 5-9 yrs	Unknown	04.Negative	Not available
JOD0504	6	Male	TB	New case	Negative	Negative	NA	NA	NA	NA	NA	Not on treatment	Not available	NA	NA	NA	NA	2. Urban	02. 5-9 yrs	Unknown	04.Negative	Not available
JOD0535	12	Male	TB	New case	Negative	Negative	NA	NA	NA	NA	NA	Not on treatment	Not available	NA	NA	NA	NA	2. Urban	03. 10-14 yrs	NA	04.Negative	Not available
JOD0548	10	Male	TB	New case	Negative	Negative	NA	NA	NA	NA	NA	Not on treatment	Not available	NA	NA	NA	NA	2. Urban	03. 10-14 yrs	NA	04.Negative	Not available
JOD0608	14	Male	TB	New case	Negative	Negative	NA	NA	NA	NA	NA	Not on treatment	Not available	NA	NA	NA	NA	2. Urban	03. 10-14 yrs	NA	04.Negative	Not available
JOD0663	14	Female	TB	New case	Negative	Negative	NA	NA	NA	NA	NA	Not on treatment	Not available	NA	NA	NA	NA	2. Urban	03. 10-14 yrs	NA	04.Negative	Not available
JOD0684	10	Female	TB	New case	Negative	Negative	NA	NA	NA	NA	NA	Not on treatment	Not available	NA	NA	NA	NA	2. Urban	03. 10-14 yrs	Unknown	04.Negative	Not available
JOD0703	9	Male	TB	New case	Negative	Negative	NA	NA	NA	NA	NA	Not on treatment	Not available	NA	NA	NA	NA	2. Urban	02. 5-9 yrs	Unknown	04.Negative	Not available
JOD0722	14	Male	TB	New case	Negative	Negative	NA	NA	NA	NA	NA	Not on treatment	Not available	NA	NA	NA	NA	2. Urban	03. 10-14 yrs	Unknown	04.Negative	Not available
JOD0746	8	Male	TB	New case	Negative	Negative	NA	NA	NA	NA	NA	Not on treatment	Not available	NA	NA	NA	NA	2. Urban	02. 5-9 yrs	NA	04.Negative	Not available
JOD0779	11	Male	TB	New case	Negative	Negative	NA	NA	NA	NA	NA	Not on treatment	Not available	NA	NA	NA	NA	2. Urban	03. 10-14 yrs	Positive	04.Negative	Not available
JOD0994	11	Male	TB	New case	Negative	Negative	NA	NA	NA	NA	NA	Not on treatment	Not available	NA	NA	NA	NA	2. Urban	03. 10-14 yrs	Unknown	04.Negative	Not available
JOD1039	14	Female	TB	New case	Negative	Negative	NA	NA	NA	NA	NA	Not on treatment	Not available	NA	NA	NA	NA	2. Urban	03. 10-14 yrs	Unknown	04.Negative	Not available
JOD1044	12	Female	TB	New case	Negative	Negative	NA	NA	NA	NA	NA	Not on treatment	Not available	NA	NA	NA	NA	2. Urban	03. 10-14 yrs	NA	04.Negative	Not available
JOD1260	11	Female	TB	New case	Negative	Negative	NA	NA	NA	NA	NA	Not on treatment	Not available	NA	NA	NA	NA	2. Urban	03. 10-14 yrs	Unknown	04.Negative	Not available
JOD1475	9	Male	TB	New case	Negative	Negative	NA	NA	NA	NA	NA	Not on treatment	Not available	NA	NA	NA	NA	2. Urban	02. 5-9 yrs	Unknown	04.Negative	Not available
JOD1492	12	Female	TB	New case	Negative	Negative	NA	NA	NA	NA	NA	Not on treatment	Not available	NA	NA	NA	NA	2. Urban	03. 10-14 yrs	Unknown	04.Negative	Not available
JOD1533	10	Male	TB	New case	Negative	Negative	NA	NA	NA	NA	NA	Not on treatment	Not available	NA	NA	NA	NA	2. Urban	03. 10-14 yrs	Unknown	04.Negative	Not available
JOD1549	14	Female	TB	New case	Negative	Negative	NA	NA	NA	NA	NA	Not on treatment	Not available	NA	NA	NA	NA	2. Urban	03. 10-14 yrs	Unknown	04.Negative	Not available
JOD1556	12	Female	TB	New case	Negative	Negative	NA	NA	NA	NA	NA	Not on treatment	Not available	NA	NA	NA	NA	2. Urban	03. 10-14 yrs	Unknown	04.Negative	Not available
JOD1611	11	Female	TB	New case	Negative	Negative	NA	NA	NA	NA	NA	Not on treatment	Not available	NA	NA	NA	NA	2. Urban	03. 10-14 yrs	Unknown	04.Negative	Not available
JOD1681	12	Male	TB	New case	Negative	Indeterminate	NA	NA	NA	NA	NA	Not on treatment	Not available	NA	NA	NA	NA	2. Urban	03. 10-14 yrs	Unknown	04.Negative	Not available
JOD1703	13	Male	TB	New case	Negative	Negative	NA	NA	NA	NA	NA	Not on treatment	Not available	NA	NA	NA	NA	2. Urban	03. 10-14 yrs	Unknown	04.Negative	Not available
JOD1836	6	Female	TB	New case	Negative	Negative	NA	NA	NA	NA	NA	Not on treatment	Not available	NA	NA	NA	NA	2. Urban	02. 5-9 yrs	Unknown	04.Negative	Not available
JOD1837	9	Female	TB	New case	Negative	Negative	NA	NA	NA	NA	NA	Not on treatment	Not available	NA	NA	NA	NA	2. Urban	02. 5-9 yrs	Unknown	04.Negative	Not available
JOD1845	13	Female	TB	New case	Negative	Negative	NA	NA	NA	NA	NA	Not on treatment	Not available	NA	NA	NA	NA	2. Urban	03. 10-14 yrs	Unknown	04.Negative	Not available
JOD1852	7	Female	TB	New case	Negative	Negative	NA	NA	NA	NA	NA	Not on treatment	Not available	NA	NA	NA	NA	2. Urban	02. 5-9 yrs	Unknown	04.Negative	Not available
JOD1853	12	Female	TB	New case	Negative	Negative	NA	NA	NA	NA	NA	Not on treatment	Not available	NA	NA	NA	NA	2. Urban	03. 10-14 yrs	Unknown	04.Negative	Not available
JOD1909	13	Male	TB	New case	Negative	Negative	NA	DOTS Cat. I	Newly Initiated	Completed	No	On treatment	RNTCP treatment	NA	NA	NA	Parent TU	2. Urban	03. 10-14 yrs	Unknown	03.Clinically d	Treatment success
JOD1944	8	Male	TB	New case	Negative	Negative	NA	NA	NA	NA	NA	Not on treatment	Not available	NA	NA	NA	NA	2. Urban	02. 5-9 yrs	Unknown	04.Negative	Not available
JOD2018	9	Female	TB	New case	Negative	Negative	NA	NA	NA	NA	NA	Not on treatment	Not available	NA	NA	NA	NA	2. Urban	02. 5-9 yrs	Unknown	04.Negative	Not available
JOD2243	11	Male	TB	New case	Negative	Negative	NA	NA	NA	NA	NA	Not on treatment	Not available	NA	NA	NA	NA	2. Urban	03. 10-14 yrs	Unknown	04.Negative	Not available
JOD2262	14	Male	TB	New case	Negative	Negative	NA	NA	NA	NA	NA	Not on treatment	Not available	NA	NA	NA	NA	2. Urban	03. 10-14 yrs	Unknown	04.Negative	Not available
JOD2288	6	Male	TB	New case	Negative	Negative	NA	NA	NA	NA	NA	Not on treatment	Not available	NA	NA	NA	NA	2. Urban	02. 5-9 yrs	Unknown	04.Negative	Not available
JOD2307	10	Female	TB	New case	Negative	Negative	NA	NA	NA	NA	NA	Not on treatment	Not available	NA	NA	NA	NA	2. Urban	03. 10-14 yrs	Unknown	04.Negative	Not available
JOD2309	13	Male	TB	New case	Negative	Negative	NA	NA	NA	NA	NA	Not on treatment	Not available	NA	NA	NA	NA	2. Urban	03. 10-14 yrs	Unknown	04.Negative	Not available
JOD2424	11	Male	TB	New case	Negative	Negative	NA	NA	NA	NA	NA	Not on treatment	Not available	NA	NA	NA	NA	2. Urban	03. 10-14 yrs	Unknown	04.Negative	Not available
JOD2432	8	Male	TB	New case	Negative	Negative	NA	NA	NA	NA	NA	Not on treatment	Not available	NA	NA	NA	NA	2. Urban	02. 5-9 yrs	Unknown	04.Negative	Not available
JOD2473	12	Male	TB	New case	Positive	Positive	Rif Sensitive	DOTS Cat. I	Newly Initiated	NA	No	On treatment	RNTCP treatment	NA	NA	NA	Parent TU	2. Urban	03. 10-14 yrs	Unknown	01.Rif Sensitiv	Not available
JOD2710	14	Male	TB	New case	Negative	Negative	NA	NA	NA	NA	NA	Not on treatment	Not available	NA	NA	NA	NA	2. Urban	03. 10-14 yrs	Unknown	04.Negative	Not available
JOD2788	13	Female	TB	New case	Negative	Negative	NA	DOTS Cat. I	Newly Initiated	NA	No	On treatment	RNTCP treatment	NA	NA	NA	Parent TU	2. Urban	03. 10-14 yrs	Unknown	03.Clinically d	Not available
JOD2914	14	Female	TB	New case	Negative	Negative	NA	NA	NA	NA	NA	Not on treatment	Not available	NA	NA	NA	NA	2. Urban	03. 10-14 yrs	Unknown	04.Negative	Not available
JOD2960	10	Male	TB	New case	Negative	Negative	NA	NA	NA	NA	NA	Not on treatment	Not available	NA	NA	NA	NA	2. Urban	03. 10-14 yrs	Unknown	04.Negative	Not available
JOD3082	8	Male	TB	New case	Negative	Negative	NA	NA	NA	NA	NA	Not on treatment	Not available	NA	NA	NA	NA	2. Urban	02. 5-9 yrs	Unknown	04.Negative	Not available
JOD3088	14	Male	TB	Previous TB	Positive	Positive	Rif Sensitive	Non-RNTCP regimen	NA	NA	No	On treatment	Private treatment	NA	NA	NA	Other TU	2. Urban	03. 10-14 yrs	Unknown	01.Rif Sensitiv	Not available
JOD3122	13	Male	TB	New case	Negative	Negative	NA	NA	NA	NA	NA	Not on treatment	Not available	NA	NA	NA	NA	2. Urban	03. 10-14 yrs	Unknown	04.Negative	Not available
JOD3160	13	Female	TB	New case	Negative	Negative	NA	NA	NA	NA	NA	Not on treatment	Not available	NA	NA	NA	NA	2. Urban	03. 10-14 yrs	Unknown	04.Negative	Not available
JOD3170	14	Female	TB	New case	Negative	Negative	NA	NA	NA	NA	NA	Not on treatment	Not available	NA	NA	NA	NA	2. Urban	03. 10-14 yrs	Unknown	04.Negative	Not available
JOD3211	11	Female	TB	New case	Negative	Negative	NA	NA	NA	NA	NA	Not on treatment	Not available	NA	NA	NA	NA	2. Urban	03. 10-14 yrs	Unknown	04.Negative	Not available
JOD3214	14	Male	TB	New case	Negative	Negative	NA	NA	NA	NA	NA	Not on treatment	Not available	NA	NA	NA	NA	2. Urban	03. 10-14 yrs	Unknown	04.Negative	Not available
JOD3216	13	Female	TB	New case	Negative	Negative	NA	NA	NA	NA	NA	Not on treatment	Not available	NA	NA	NA	NA	2. Urban	03. 10-14 yrs	Unknown	04.Negative	Not available
JOD3300	13	Male	TB	New case	Negative	Negative	NA	NA	NA	NA	NA	Not on treatment	Not available	NA	NA	NA	NA	2. Urban	03. 10-14 yrs	Unknown	04.Negative	Not available
BAD0594	7	Female	TB	New case	Negative	Negative	NA	NA	NA	NA	NA	Not on treatment	Not available	NA	NA	NA	NA	1. Rural	02. 5-9 yrs	Unknown	04.Negative	Not available
BAD0595	8	Female	TB	New case	Positive	Positive	Rif Sensitive	DOTS Cat. I	Newly Initiated	Cured	NA	On treatment	RNTCP treatment	NA	NA	NA	Parent TU	1. Rural	02. 5-9 yrs	Unknown	01.Rif Sensitiv	Treatment success
BAD0774	12	Male	TB	New case	Negative	Negative	NA	NA	NA	NA	NA	Not on treatment	Not available	NA	NA	NA	NA	1. Rural	03. 10-14 yrs	Unknown	04.Negative	Not available
BAD0797	14	Female	TB	New case	Negative	Negative	NA	DOTS Cat. I	Newly Initiated	Completed	No	On treatment	RNTCP treatment	NA	NA	NA	NA	1. Rural	03. 10-14 yrs	Unknown	03.Clinically d	Treatment success
BAD0816	14	Male	TB	Previous TB	Negative	Positive	Rif Sensitive	DOTS Cat. II	Other	Completed	NA	On treatment	RNTCP treatment	NA	NA	NA	Parent TU	1. Rural	03. 10-14 yrs	NA	01.Rif Sensitiv	Treatment success
BAD0819	13	Female	TB	New case	Negative	Negative	NA	NA	NA	NA	NA	Not on treatment	Not available	NA	NA	NA	NA	1. Rural	03. 10-14 yrs	NA	04.Negative	Not available
BAD0846	13	Female	TB	New case	Negative	Negative	NA	NA	NA	NA	NA	Not on treatment	Not available	NA	NA	NA	NA	1. Rural	03. 10-14 yrs	NA	04.Negative	Not available
BAD0886	14	Female	TB	New case	Positive	Positive	Rif Sensitive	DOTS Cat. I	Newly Initiated	Cured	No	On treatment	RNTCP treatment	NA	NA	NA	Parent TU	1. Rural	03. 10-14 yrs	Unknown	01.Rif Sensitiv	Treatment success
BAD0912	14	Female	TB	New case	Negative	Positive	Rif Sensitive	DOTS Cat. I	Newly Initiated	Completed	NA	On treatment	RNTCP treatment	NA	NA	NA	Parent TU	1. Rural	03. 10-14 yrs	NA	01.Rif Sensitiv	Treatment success
BAD0914	12	Female	TB	New case	Negative	Negative	NA	NA	NA	NA	NA	Not on treatment	Not available	NA	NA	NA	NA	1. Rural	03. 10-14 yrs	Unknown	04.Negative	Not available
BAD0936	10	Female	TB	New case	Negative	Negative	NA	NA	NA	NA	NA	Not on treatment	Not available	NA	NA	NA	NA	1. Rural	03. 10-14 yrs	Unknown	04.Negative	Not available
BAD1009	12	Female	TB	New case	Negative	Negative	NA	NA	NA	NA	NA	Not on treatment	Not available	NA	NA	NA	NA	1. Rural	03. 10-14 yrs	Unknown	04.Negative	Not available
BAD1142	11	Male	TB	New case	Negative	Negative	NA	NA	NA	NA	NA	Not on treatment	Not available	NA	NA	NA	NA	1. Rural	03. 10-14 yrs	Unknown	04.Negative	Not available
BAD1143	9	Female	TB	New case	Negative	Negative	NA	NA	NA	NA	NA	Not on treatment	Not available	NA	NA	NA	NA	1. Rural	02. 5-9 yrs	Unknown	04.Negative	Not available
BAD1178	12	Male	TB	New case	Negative	Negative	NA	NA	NA	NA	NA	Not on treatment	Not available	NA	NA	NA	NA	1. Rural	03. 10-14 yrs	Unknown	04.Negative	Not available
BAD1183	10	Female	TB	New case	Negative	Negative	NA	NA	NA	NA	NA	Not on treatment	Not available	NA	NA	NA	NA	1. Rural	03. 10-14 yrs	Unknown	04.Negative	Not available
BAD1320	12	Male	TB	New case	Negative	Negative	NA	NA	NA	NA	NA	Not on treatment	Not available	NA	NA	NA	NA	1. Rural	03. 10-14 yrs	Negative	04.Negative	Not available
BAD1335	12	Male	TB	New case	Negative	Negative	NA	NA	NA	NA	NA	Not on treatment	Not available	NA	NA	NA	NA	1. Rural	03. 10-14 yrs	Unknown	04.Negative	Not available
BAD1391	10	Female	TB	New case	Negative	Negative	NA	NA	NA	NA	NA	Not on treatment	Not available	NA	NA	NA	NA	1. Rural	03. 10-14 yrs	Unknown	04.Negative	Not available
BAD1526	13	Female	TB	New case	Negative	Positive	Rif Sensitive	DOTS Cat. I	Newly Initiated	NA	No	On treatment	RNTCP treatment	NA	NA	NA	Parent TU	1. Rural	03. 10-14 yrs	Unknown	01.Rif Sensitiv	Not available
BAD1546	14	Female	TB	New case	Negative	Negative	NA	NA	NA	NA	NA	Not on treatment	Not available	NA	NA	NA	NA	1. Rural	03. 10-14 yrs	Negative	04.Negative	Not available
BAD1647	5	Female	TB	New case	Negative	Negative	NA	NA	NA	NA	NA	Not on treatment	Not available	NA	NA	NA	NA	1. Rural	02. 5-9 yrs	Negative	04.Negative	Not available
BAD1661	6	Male	TB	New case	Negative	Negative	NA	NA	NA	NA	NA	Not on treatment	Not available	NA	NA	NA	NA	1. Rural	02. 5-9 yrs	Unknown	04.Negative	Not available
BAD1778	13	Male	TB	New case	Negative	Negative	NA	NA	NA	NA	NA	Not on treatment	Not available	NA	NA	NA	NA	1. Rural	03. 10-14 yrs	Unknown	04.Negative	Not available
BAD1879	7	Female	TB	New case	Negative	Negative	NA	NA	NA	NA	NA	Not on treatment	Not available	NA	NA	NA	NA	1. Rural	02. 5-9 yrs	Negative	04.Negative	Not available
BAD1885	11	Female	TB	New case	Negative	Negative	NA	NA	NA	NA	NA	Not on treatment	Not available	NA	NA	NA	NA	1. Rural	03. 10-14 yrs	Unknown	04.Negative	Not available
BAD1888	13	Male	TB	New case	Negative	Negative	NA	NA	NA	NA	NA	Not on treatment	Not available	NA	NA	NA	NA	1. Rural	03. 10-14 yrs	Unknown	04.Negative	Not available
BAD1925	14	Male	TB	New case	Negative	Negative	NA	NA	NA	NA	NA	Not on treatment	Not available	NA	NA	NA	NA	1. Rural	03. 10-14 yrs	Unknown	04.Negative	Not available
BAD1967	2	Male	TB	New case	Positive	Positive	Rif Sensitive	NA	NA	NA	Yes	Not on treatment	Not available	NA	NA	NA	Other TU	1. Rural	01.Below 5	Unknown	01.Rif Sensitiv	Not available
BAD1999	7	Female	TB	New case	Negative	Negative	NA	NA	NA	NA	NA	Not on treatment	Not available	NA	NA	NA	NA	1. Rural	02. 5-9 yrs	Unknown	04.Negative	Not available
BAD2001	12	Male	TB	New case	Negative	Negative	NA	NA	NA	NA	NA	Not on treatment	Not available	NA	NA	NA	NA	1. Rural	03. 10-14 yrs	Unknown	04.Negative	Not available
BAD2029	12	Female	TB	New case	Negative	Negative	NA	NA	NA	NA	NA	Not on treatment	Not available	NA	NA	NA	NA	1. Rural	03. 10-14 yrs	Unknown	04.Negative	Not available
BAD2053	12	Female	TB	New case	Negative	Negative	NA	NA	NA	NA	NA	Not on treatment	Not available	NA	NA	NA	NA	1. Rural	03. 10-14 yrs	Negative	04.Negative	Not available
BAD2086	9	Male	TB	New case	Negative	Negative	NA	NA	NA	NA	NA	Not on treatment	Not available	NA	NA	NA	NA	1. Rural	02. 5-9 yrs	Unknown	04.Negative	Not available
BAD2127	12	Male	TB	New case	Positive	Positive	Rif Sensitive	DOTS Cat. I	Newly Initiated	NA	No	On treatment	RNTCP treatment	NA	NA	NA	Parent TU	1. Rural	03. 10-14 yrs	Unknown	01.Rif Sensitiv	Not available
BAD2316	14	Female	TB	New case	Positive	Positive	Rif Sensitive	DOTS Cat. I	Newly Initiated	NA	No	On treatment	RNTCP treatment	NA	NA	NA	Parent TU	1. Rural	03. 10-14 yrs	Unknown	01.Rif Sensitiv	Not available
BAD2332	12	Male	TB	New case	Negative	Negative	NA	NA	NA	NA	NA	Not on treatment	Not available	NA	NA	NA	NA	1. Rural	03. 10-14 yrs	Unknown	04.Negative	Not available
BAD2497	13	Female	TB	New case	Negative	Negative	NA	NA	NA	NA	NA	Not on treatment	Not available	NA	NA	NA	NA	1. Rural	03. 10-14 yrs	Unknown	04.Negative	Not available
BAD2509	13	Male	TB	New case	Negative	Negative	NA	NA	NA	NA	NA	Not on treatment	Not available	NA	NA	NA	NA	1. Rural	03. 10-14 yrs	Unknown	04.Negative	Not available
BAD2595	5	Female	TB	New case	Negative	Negative	NA	NA	NA	NA	NA	Not on treatment	Not available	NA	NA	NA	NA	1. Rural	02. 5-9 yrs	Unknown	04.Negative	Not available
BAD2596	8	Female	TB	New case	Negative	Negative	NA	NA	NA	NA	NA	Not on treatment	Not available	NA	NA	NA	NA	1. Rural	02. 5-9 yrs	Unknown	04.Negative	Not available
BAD2599	10	Female	TB	New case	Negative	Negative	NA	NA	NA	NA	NA	Not on treatment	Not available	NA	NA	NA	NA	1. Rural	03. 10-14 yrs	Unknown	04.Negative	Not available
BAD2600	8	Male	TB	New case	Negative	Negative	NA	NA	NA	NA	NA	Not on treatment	Not available	NA	NA	NA	NA	1. Rural	02. 5-9 yrs	Unknown	04.Negative	Not available
BAD2601	10	Male	TB	New case	Negative	Negative	NA	NA	NA	NA	NA	Not on treatment	Not available	NA	NA	NA	NA	1. Rural	03. 10-14 yrs	Unknown	04.Negative	Not available
BAD2604	8	Female	TB	Previous TB	Negative	Negative	NA	NA	NA	NA	NA	Not on treatment	Not available	NA	NA	NA	NA	1. Rural	02. 5-9 yrs	Unknown	04.Negative	Not available
BAD2692	7	Male	TB	New case	Negative	Positive	Rif Sensitive	DOTS Cat. I	Newly Initiated	NA	No	On treatment	RNTCP treatment	NA	NA	NA	Parent TU	1. Rural	02. 5-9 yrs	Unknown	01.Rif Sensitiv	Not available
BAD2777	4	Female	TB	New case	Negative	Negative	NA	NA	NA	NA	NA	Not on treatment	Not available	NA	NA	NA	NA	1. Rural	01.Below 5	Unknown	04.Negative	Not available
BAD2992	10	Female	TB	New case	Negative	Negative	NA	NA	NA	NA	NA	Not on treatment	Not available	NA	NA	NA	NA	1. Rural	03. 10-14 yrs	Unknown	04.Negative	Not available
BAD3073	10	Male	TB	New case	Negative	Negative	NA	NA	NA	NA	NA	Not on treatment	Not available	NA	NA	NA	NA	1. Rural	03. 10-14 yrs	Unknown	04.Negative	Not available
BAD3205	14	Male	TB	New case	Negative	Negative	NA	NA	NA	NA	NA	Not on treatment	Not available	NA	NA	NA	NA	1. Rural	03. 10-14 yrs	Unknown	04.Negative	Not available
BAD3206	10	Female	TB	New case	Negative	Negative	NA	NA	NA	NA	NA	Not on treatment	Not available	NA	NA	NA	NA	1. Rural	03. 10-14 yrs	Unknown	04.Negative	Not available
BAD3207	10	Male	TB	New case	Negative	Negative	NA	NA	NA	NA	NA	Not on treatment	Not available	NA	NA	NA	NA	1. Rural	03. 10-14 yrs	Unknown	04.Negative	Not available
BAD3219	12	Male	TB	New case	Negative	Negative	NA	NA	NA	NA	NA	Not on treatment	Not available	NA	NA	NA	NA	1. Rural	03. 10-14 yrs	Unknown	04.Negative	Not available
BAD3263	5	Male	TB	New case	Negative	Negative	NA	NA	NA	NA	NA	Not on treatment	Not available	NA	NA	NA	NA	1. Rural	02. 5-9 yrs	Unknown	04.Negative	Not available
BAD3264	8	Male	TB	New case	Negative	Negative	NA	NA	NA	NA	NA	Not on treatment	Not available	NA	NA	NA	NA	1. Rural	02. 5-9 yrs	Unknown	04.Negative	Not available
BAD3265	10	Female	TB	New case	Negative	Negative	NA	NA	NA	NA	NA	Not on treatment	Not available	NA	NA	NA	NA	1. Rural	03. 10-14 yrs	Unknown	04.Negative	Not available
BAD3281	13	Female	TB	New case	Negative	Negative	NA	NA	NA	NA	NA	Not on treatment	Not available	NA	NA	NA	NA	1. Rural	03. 10-14 yrs	Unknown	04.Negative	Not available
BAD3315	8	Female	TB	New case	Negative	Negative	NA	NA	NA	NA	NA	Not on treatment	Not available	NA	NA	NA	NA	1. Rural	02. 5-9 yrs	Unknown	04.Negative	Not available
NTE/0455	14	Female	TB	New case	Positive	Positive	Rif Sensitive	DOTS Cat. I	Newly Initiated	Cured	No	On treatment	RNTCP treatment	NA	NA	NA	Parent TU	3. Tribal & Hilly	03. 10-14 yrs	Negative	01.Rif Sensitiv	Treatment success
NTE/0487	13	Female	TB	Previous TB	Negative	Negative	NA	NA	NA	NA	NA	Not on treatment	Not available	NA	NA	NA	NA	3. Tribal & Hilly	03. 10-14 yrs	Unknown	04.Negative	Not available
NTE/0488	13	Female	TB	New case	Negative	Negative	NA	NA	NA	NA	NA	Not on treatment	Not available	NA	NA	NA	NA	3. Tribal & Hilly	03. 10-14 yrs	NA	04.Negative	Not available
NTE/0576	9	Female	TB	New case	Negative	Indeterminate	NA	NA	NA	NA	NA	Not on treatment	Not available	NA	NA	NA	NA	3. Tribal & Hilly	02. 5-9 yrs	Unknown	04.Negative	Not available
NTE/0620	7	Male	TB	New case	Negative	Negative	NA	NA	NA	NA	NA	Not on treatment	Not available	NA	NA	NA	NA	3. Tribal & Hilly	02. 5-9 yrs	NA	04.Negative	Not available
NTE/0667	13	Female	TB	New case	Negative	Negative	NA	NA	NA	NA	NA	Not on treatment	Not available	NA	NA	NA	NA	3. Tribal & Hilly	03. 10-14 yrs	NA	04.Negative	Not available
NTE/0822	11	Female	TB	New case	Negative	Negative	NA	NA	NA	NA	NA	Not on treatment	Not available	NA	NA	NA	NA	3. Tribal & Hilly	03. 10-14 yrs	Unknown	04.Negative	Not available
NTE/0840	7	Female	TB	New case	Negative	Negative	NA	NA	NA	NA	NA	Not on treatment	Not available	NA	NA	NA	NA	3. Tribal & Hilly	02. 5-9 yrs	Unknown	04.Negative	Not available
NTE/0869	10	Female	TB	New case	Negative	Negative	NA	NA	NA	NA	NA	Not on treatment	Not available	NA	NA	NA	NA	3. Tribal & Hilly	03. 10-14 yrs	Unknown	04.Negative	Not available
NTE/0939	7	Male	TB	New case	Negative	Negative	NA	NA	NA	NA	NA	Not on treatment	Not available	NA	NA	NA	NA	3. Tribal & Hilly	02. 5-9 yrs	Unknown	04.Negative	Not available
NTE/0944	5	Male	TB	New case	Negative	Negative	NA	NA	NA	NA	NA	Not on treatment	Not available	NA	NA	NA	NA	3. Tribal & Hilly	02. 5-9 yrs	Unknown	04.Negative	Not available
NTE/1009	12	Female	TB	Previous TB	Negative	Positive	Rif Sensitive	DOTS Cat. II	Other	NA	No	On treatment	RNTCP treatment	NA	NA	NA	Parent TU	3. Tribal & Hilly	03. 10-14 yrs	Negative	01.Rif Sensitiv	Not available
NTE/1088	12	Female	TB	New case	Negative	Negative	NA	NA	NA	NA	NA	Not on treatment	Not available	NA	NA	NA	NA	3. Tribal & Hilly	03. 10-14 yrs	Unknown	04.Negative	Not available
NTE/1213	7	Male	TB	New case	Negative	NA	NA	NA	NA	NA	NA	Not on treatment	Not available	NA	NA	NA	NA	3. Tribal & Hilly	02. 5-9 yrs	Unknown	04.Negative	Not available
NTE/1251	12	Male	TB	New case	Negative	NA	NA	NA	NA	NA	NA	Not on treatment	Not available	NA	NA	NA	NA	3. Tribal & Hilly	03. 10-14 yrs	Unknown	04.Negative	Not available
NTE/1396	14	Male	TB	New case	Negative	Negative	NA	NA	NA	NA	NA	Not on treatment	Not available	NA	NA	NA	NA	3. Tribal & Hilly	03. 10-14 yrs	Unknown	04.Negative	Not available
NTE/1417	7	Male	TB	New case	Negative	Negative	NA	NA	NA	NA	NA	Not on treatment	Not available	NA	NA	NA	NA	3. Tribal & Hilly	02. 5-9 yrs	Unknown	04.Negative	Not available
NTE/1421	11	Female	TB	New case	Negative	Indeterminate	NA	NA	NA	NA	NA	Not on treatment	Not available	NA	NA	NA	NA	3. Tribal & Hilly	03. 10-14 yrs	Unknown	04.Negative	Not available
NTE/1428	4	Male	TB	New case	Negative	Indeterminate	NA	NA	NA	NA	NA	Not on treatment	Not available	NA	NA	NA	NA	3. Tribal & Hilly	01.Below 5	Unknown	04.Negative	Not available
NTE/1430	13	Male	TB	New case	Negative	Negative	NA	NA	NA	NA	NA	Not on treatment	Not available	NA	NA	NA	NA	3. Tribal & Hilly	03. 10-14 yrs	Unknown	04.Negative	Not available
NTE/1436	6	Female	TB	New case	Negative	Negative	NA	NA	NA	NA	NA	Not on treatment	Not available	NA	NA	NA	NA	3. Tribal & Hilly	02. 5-9 yrs	Unknown	04.Negative	Not available
NTE/1504	14	Female	TB	New case	Negative	Negative	NA	NA	NA	NA	NA	Not on treatment	Not available	NA	NA	NA	NA	3. Tribal & Hilly	03. 10-14 yrs	Unknown	04.Negative	Not available
NTE/1557	7	Female	TB	New case	Negative	NA	NA	NA	NA	NA	NA	Not on treatment	Not available	NA	NA	NA	NA	3. Tribal & Hilly	02. 5-9 yrs	Unknown	04.Negative	Not available
NTE/1639	7	Male	TB	New case	Negative	Negative	NA	NA	NA	NA	NA	Not on treatment	Not available	NA	NA	NA	NA	3. Tribal & Hilly	02. 5-9 yrs	Unknown	04.Negative	Not available
NTE/1653	14	Female	TB	New case	Negative	Negative	NA	NA	NA	NA	NA	Not on treatment	Not available	NA	NA	NA	NA	3. Tribal & Hilly	03. 10-14 yrs	Unknown	04.Negative	Not available
NTE/1667	3	Male	TB	New case	Negative	Negative	NA	NA	NA	NA	NA	Not on treatment	Not available	NA	NA	NA	NA	3. Tribal & Hilly	01.Below 5	Unknown	04.Negative	Not available
NTE/1691	6	Male	TB	New case	Negative	Negative	NA	NA	NA	NA	NA	Not on treatment	Not available	NA	NA	NA	NA	3. Tribal & Hilly	02. 5-9 yrs	Unknown	04.Negative	Not available
NTE/1702	14	Male	TB	Previous TB	Negative	Negative	NA	NA	NA	NA	NA	Not on treatment	Not available	NA	NA	NA	NA	3. Tribal & Hilly	03. 10-14 yrs	Unknown	04.Negative	Not available
NTE/1720	10	Male	TB	New case	Negative	Negative	NA	NA	NA	NA	NA	Not on treatment	Not available	NA	NA	NA	NA	3. Tribal & Hilly	03. 10-14 yrs	Unknown	04.Negative	Not available
NTE/1745	14	Female	TB	New case	Positive	Positive	Rif Sensitive	DOTS Cat. I	Newly Initiated	Cured	No	On treatment	RNTCP treatment	NA	NA	NA	Parent TU	3. Tribal & Hilly	03. 10-14 yrs	Negative	01.Rif Sensitiv	Treatment success
NTE/1773	11	Male	TB	New case	Negative	Negative	NA	NA	NA	NA	NA	Not on treatment	Not available	NA	NA	NA	NA	3. Tribal & Hilly	03. 10-14 yrs	Unknown	04.Negative	Not available
NTE/1846	9	Female	TB	New case	Negative	Negative	NA	NA	NA	NA	NA	Not on treatment	Not available	NA	NA	NA	NA	3. Tribal & Hilly	02. 5-9 yrs	Unknown	04.Negative	Not available
NTE/1868	14	Male	TB	New case	Negative	Negative	NA	NA	NA	NA	NA	Not on treatment	Not available	NA	NA	NA	NA	3. Tribal & Hilly	03. 10-14 yrs	Unknown	04.Negative	Not available
NTE/1934	14	Female	TB	New case	Negative	Positive	Rif Sensitive	DOTS Cat. I	Newly Initiated	NA	No	On treatment	RNTCP treatment	NA	NA	NA	Parent TU	3. Tribal & Hilly	03. 10-14 yrs	Negative	01.Rif Sensitiv	Not available
NTE/3051	14	Male	TB	New case	Positive	Positive	Rif Sensitive	DOTS Cat. I	Newly Initiated	NA	No	On treatment	RNTCP treatment	NA	NA	NA	Parent TU	3. Tribal & Hilly	03. 10-14 yrs	Negative	01.Rif Sensitiv	Not available
NTE/3055	10	Male	TB	New case	Negative	Negative	NA	NA	NA	NA	NA	Not on treatment	Not available	NA	NA	NA	NA	3. Tribal & Hilly	03. 10-14 yrs	Unknown	04.Negative	Not available
NTE/3111	12	Female	TB	New case	Negative	Negative	NA	NA	NA	NA	NA	Not on treatment	Not available	NA	NA	NA	NA	3. Tribal & Hilly	03. 10-14 yrs	Unknown	04.Negative	Not available
NTE/3138	13	Female	TB	New case	Negative	Negative	NA	NA	NA	NA	NA	Not on treatment	Not available	NA	NA	NA	NA	3. Tribal & Hilly	03. 10-14 yrs	Unknown	04.Negative	Not available
NTE/3161	10	Female	TB	New case	Negative	Negative	NA	DOTS Cat. I	Newly Initiated	NA	No	On treatment	RNTCP treatment	NA	NA	NA	Parent TU	3. Tribal & Hilly	03. 10-14 yrs	Negative	03.Clinically d	Not available
NTE/3186	13	Male	TB	New case	Negative	Negative	NA	NA	NA	NA	NA	Not on treatment	Not available	NA	NA	NA	NA	3. Tribal & Hilly	03. 10-14 yrs	Unknown	04.Negative	Not available
NTE/3217	14	Female	TB	Previous TB	Positive	Positive	Rif Sensitive	DOTS Cat. II	Relapse	NA	No	On treatment	RNTCP treatment	NA	NA	NA	Parent TU	3. Tribal & Hilly	03. 10-14 yrs	Negative	01.Rif Sensitiv	Not available
NTE/3259	12	Female	TB	New case	Negative	Negative	NA	NA	NA	NA	NA	Not on treatment	Not available	NA	NA	NA	NA	3. Tribal & Hilly	03. 10-14 yrs	Unknown	04.Negative	Not available
NTE/3266	13	Male	TB	New case	Negative	Negative	NA	NA	NA	NA	NA	Not on treatment	Not available	NA	NA	NA	NA	3. Tribal & Hilly	03. 10-14 yrs	Unknown	04.Negative	Not available
NTE/3295	12	Female	TB	New case	Negative	Negative	NA	NA	NA	NA	NA	Not on treatment	Not available	NA	NA	NA	NA	3. Tribal & Hilly	03. 10-14 yrs	Unknown	04.Negative	Not available
NTE/3308	14	Female	TB	New case	Positive	Positive	Rif Sensitive	DOTS Cat. I	Newly Initiated	NA	No	On treatment	RNTCP treatment	NA	NA	NA	Parent TU	3. Tribal & Hilly	03. 10-14 yrs	Negative	01.Rif Sensitiv	Not available
NTE/3357	6	Male	TB	New case	Negative	Negative	NA	NA	NA	NA	NA	Not on treatment	Not available	NA	NA	NA	NA	3. Tribal & Hilly	02. 5-9 yrs	Unknown	04.Negative	Not available
AMT/0011	13	Female	TB	New case	Negative	Negative	NA	NA	NA	NA	NA	Not on treatment	Not available	NA	NA	NA	NA	1. Rural	03. 10-14 yrs	NA	04.Negative	Not available
AMT/0024	14	Male	TB	New case	Negative	Negative	NA	NA	NA	NA	NA	Not on treatment	Not available	NA	NA	NA	NA	1. Rural	03. 10-14 yrs	NA	04.Negative	Not available
AMT/0043	13	Female	TB	New case	Positive	Positive	Rif Sensitive	DOTS Cat. I	Newly Initiated	Cured	No	On treatment	RNTCP treatment	NA	NA	NA	Other TU	1. Rural	03. 10-14 yrs	Negative	01.Rif Sensitiv	Treatment success
AMT/0067	4	Male	TB	New case	Negative	Negative	NA	NA	NA	NA	NA	Not on treatment	Not available	NA	NA	NA	NA	1. Rural	01.Below 5	NA	04.Negative	Not available
AMT/0104	13	Female	TB	New case	Negative	Negative	NA	NA	NA	NA	NA	Not on treatment	Not available	NA	NA	NA	NA	1. Rural	03. 10-14 yrs	NA	04.Negative	Not available
[truncated: 2,648 more rows]
